# Supplementary material for: 1-[2-(1H-Benzimidazol-2-yl)eth­yl]-1H-1,2,3-benzotriazole
Source: Acta Crystallogr Sect E Struct Rep Online. 2011 Nov 5;67(Pt 12):o3167. doi: 10.1107/S1600536811045442 (PMC3238838; doi:10.1107/S1600536811045442)
Supplement: Supplementary file 1 [file e-67-o3167-sup1.cif]

##############################################################################
#                                                                            #
# This CIF contains the data in a paper accepted for publication in          #
# Acta Crystallographica Section E. It conforms to the requirements of       #
# Notes for Authors for Acta Crystallographica Section E, and has been       #
# peer reviewed under the auspices of the IUCr Commission on Journals.       #
#                                                                            #
# Full details of the Crystallographic Information File format               #
# are given in the paper "The Crystallographic Information File (CIF):       #
# a New Standard Archive File for Crystallography" by S. R. Hall, F. H.      #
# Allen and I. D. Brown [Acta Cryst. (1991), A47, 655-685].                  #
#                                                                            #
# The current version of the core CIF dictionary is obtainable from          #
# ftp://ftp.iucr.org/pub/cif_core.dic.                                       #
#                                                                            #
# Software is freely available for graphical display of the structure(s)     #
# in this CIF. For information consult the CIF software page                 #
# http://www.iucr.org/resources/cif/software.                                #
#                                                                            #
# This file may be used for bona fide research purposes within the           #
# scientific community so long as proper attribution is given to the journal # 
# article from which it was obtained.                                        #
#                                                                            #
##############################################################################
data_I
_audit_creation_method     SHELXL-97
_chemical_name_systematic
;
1-[2-(1<i>H</i>-Benzimidazol-2-yl)ethyl]-1<i>H</i>-1,2,3-benzotriazole
;
_chemical_name_common     ?
_chemical_formula_moiety     'C15 H13 N5'
_chemical_formula_sum     'C15 H13 N5'
_chemical_formula_iupac     'C15 H13 N5'
_chemical_formula_weight     263.30
_chemical_melting_point     ?
_symmetry_cell_setting     monoclinic
_symmetry_space_group_name_H-M     'P 21/c'
_symmetry_space_group_name_Hall     '-P 2ybc'
loop_
    _symmetry_equiv_pos_as_xyz
    'x, y, z'
    '-x, y+1/2, -z+1/2'
    '-x, -y, -z'
    'x, -y-1/2, z-1/2'
_cell_length_a     6.3510(13)
_cell_length_b     20.830(4)
_cell_length_c     9.901(2)
_cell_angle_alpha     90.00
_cell_angle_beta     96.78(3)
_cell_angle_gamma     90.00
_cell_volume     1300.7(5)
_cell_formula_units_Z     4
_cell_measurement_reflns_used     10162
_cell_measurement_theta_min     3.2
_cell_measurement_theta_max     27.8
_cell_measurement_temperature     294(2)
_exptl_crystal_description     block
_exptl_crystal_colour     colourless
_exptl_crystal_size_max     0.37
_exptl_crystal_size_mid     0.32
_exptl_crystal_size_min     0.26
_exptl_crystal_density_diffrn     1.345
_exptl_crystal_density_meas     ?
_exptl_crystal_density_method     'not measured'
_exptl_crystal_F_000     552
_exptl_absorpt_coefficient_mu     0.086
_exptl_absorpt_correction_type     multi-scan
_exptl_absorpt_process_details     '(SADABS; Bruker, 2001)'
_exptl_absorpt_correction_T_min     0.9690
_exptl_absorpt_correction_T_max     0.9781
_exptl_special_details     ?
_diffrn_ambient_temperature     294(2)
_diffrn_radiation_type     MoK\a
_diffrn_radiation_wavelength     0.71073
_diffrn_radiation_source     'fine-focus sealed tube'
_diffrn_radiation_monochromator     graphite
_diffrn_measurement_device_type     'Bruker APEX CCD area-detector'
_diffrn_measurement_method     'phi and omega scans'
_diffrn_detector_area_resol_mean     ?
_diffrn_reflns_number     10985
_diffrn_reflns_av_R_equivalents     0.0705
_diffrn_reflns_av_sigmaI/netI     0.0542
_diffrn_reflns_theta_min     3.23
_diffrn_reflns_theta_max     25.00
_diffrn_reflns_theta_full     25.00
_diffrn_measured_fraction_theta_max     0.999
_diffrn_measured_fraction_theta_full     0.999
_diffrn_reflns_limit_h_min     -7
_diffrn_reflns_limit_h_max     7
_diffrn_reflns_limit_k_min     -24
_diffrn_reflns_limit_k_max     24
_diffrn_reflns_limit_l_min     -11
_diffrn_reflns_limit_l_max     11
_diffrn_standards_number     ?
_diffrn_standards_interval_count     ?
_diffrn_standards_interval_time     ?
_diffrn_standards_decay_%     ?
_refine_special_details
;
Refinement of <i>F</i>^2^ against ALL reflections. The weighted <i>R</i>-factor
<i>wR</i> and goodness of fit <i>S</i> are based on <i>F</i>^2^, conventional
<i>R</i>-factors <i>R</i> are based on <i>F</i>, with <i>F</i> set to zero for
negative <i>F</i>^2^. The threshold expression of <i>F</i>^2^ >
\s(<i>F</i>^2^) is used only for calculating <i>R</i>-factors(gt) <i>etc</i>.
and is not relevant to the choice of reflections for refinement.
<i>R</i>-factors based on <i>F</i>^2^ are statistically about twice as large
as those based on <i>F</i>, and <i>R</i>- factors based on ALL data will be
even larger.
;
_reflns_number_total     2290
_reflns_number_gt     1608
_reflns_threshold_expression     I>2sigma(I)
_refine_ls_structure_factor_coef     Fsqd
_refine_ls_matrix_type     full
_refine_ls_R_factor_all     0.1029
_refine_ls_R_factor_gt     0.0628
_refine_ls_wR_factor_gt     0.1119
_refine_ls_wR_factor_ref     0.1250
_refine_ls_goodness_of_fit_ref     1.007
_refine_ls_restrained_S_all     1.007
_refine_ls_number_reflns     2290
_refine_ls_number_parameters     181
_refine_ls_number_restraints     0
_refine_ls_hydrogen_treatment     constr
_refine_ls_weighting_scheme     calc
_refine_ls_weighting_details
         'calc w=1/[\s^2^(Fo^2^)+(0.0400P)^2^+0.8000P] where P=(Fo^2^+2Fc^2^)/3'
_atom_sites_solution_hydrogens     geom
_atom_sites_solution_primary     direct
_atom_sites_solution_secondary     difmap
_refine_ls_shift/su_max     0.001
_refine_ls_shift/su_mean     0.000
_refine_diff_density_max     0.183
_refine_diff_density_min     -0.210
_refine_ls_extinction_method     none
_refine_ls_extinction_coef     ?
loop_
    _atom_type_symbol
    _atom_type_description
    _atom_type_scat_dispersion_real
    _atom_type_scat_dispersion_imag
    _atom_type_scat_source
    'C' 'C' 0.0033 0.0016
                         'International Tables Vol C Tables 4.2.6.8 and 6.1.1.4'
    'H' 'H' 0.0000 0.0000
                         'International Tables Vol C Tables 4.2.6.8 and 6.1.1.4'
    'N' 'N' 0.0061 0.0033
                         'International Tables Vol C Tables 4.2.6.8 and 6.1.1.4'
_computing_data_collection     'SMART (Bruker, 2007)'
_computing_cell_refinement     'SAINT (Bruker, 2007)'
_computing_data_reduction     'SAINT (Bruker, 2007)'
_computing_structure_solution     'SHELXTL (Sheldrick, 2008)'
_computing_structure_refinement     'SHELXTL (Sheldrick, 2008)'
_computing_molecular_graphics
                     'SHELXTL (Sheldrick, 2008) and DIAMOND (Brandenburg, 1999)'
_computing_publication_material     'SHELXTL (Sheldrick, 2008)'
loop_
    _atom_site_type_symbol
    _atom_site_label
    _atom_site_fract_x
    _atom_site_fract_y
    _atom_site_fract_z
    _atom_site_U_iso_or_equiv
    _atom_site_adp_type
    _atom_site_calc_flag
    _atom_site_refinement_flags
    _atom_site_occupancy
    _atom_site_symmetry_multiplicity
    _atom_site_disorder_assembly
    _atom_site_disorder_group
    C C1 -0.2105(4) 0.96993(13) 0.3185(3) 0.0476(7) Uani d . 1 1 . .
    H H1 -0.3426 0.9620 0.3468 0.057 Uiso calc R 1 1 . .
    C C2 -0.1838(5) 1.01290(14) 0.2171(3) 0.0573(8) Uani d . 1 1 . .
    H H2 -0.3016 1.0346 0.1748 0.069 Uiso calc R 1 1 . .
    C C3 0.0144(5) 1.02507(15) 0.1755(3) 0.0567(8) Uani d . 1 1 . .
    H H3 0.0252 1.0549 0.1068 0.068 Uiso calc R 1 1 . .
    C C4 0.1916(5) 0.99482(14) 0.2323(3) 0.0539(8) Uani d . 1 1 . .
    H H4 0.3230 1.0028 0.2029 0.065 Uiso calc R 1 1 . .
    C C5 0.1695(4) 0.95122(13) 0.3364(3) 0.0414(7) Uani d . 1 1 . .
    C C6 -0.0285(4) 0.93888(12) 0.3764(3) 0.0367(6) Uani d . 1 1 . .
    C C7 -0.1427(4) 0.85935(13) 0.5476(3) 0.0448(7) Uani d . 1 1 . .
    H H7A -0.2662 0.8860 0.5547 0.054 Uiso calc R 1 1 . .
    H H7B -0.0790 0.8493 0.6391 0.054 Uiso calc R 1 1 . .
    C C8 -0.2120(4) 0.79717(13) 0.4733(3) 0.0435(7) Uani d . 1 1 . .
    H H8A -0.3149 0.7754 0.5220 0.052 Uiso calc R 1 1 . .
    H H8B -0.2801 0.8074 0.3830 0.052 Uiso calc R 1 1 . .
    C C9 -0.0301(4) 0.75382(12) 0.4618(2) 0.0344(6) Uani d . 1 1 . .
    C C10 0.4117(5) 0.65844(13) 0.5972(3) 0.0482(7) Uani d . 1 1 . .
    H H10 0.4180 0.6501 0.6899 0.058 Uiso calc R 1 1 . .
    C C11 0.5649(5) 0.63636(13) 0.5222(3) 0.0526(8) Uani d . 1 1 . .
    H H11 0.6778 0.6127 0.5648 0.063 Uiso calc R 1 1 . .
    C C12 0.5546(5) 0.64870(13) 0.3839(3) 0.0498(8) Uani d . 1 1 . .
    H H12 0.6615 0.6333 0.3361 0.060 Uiso calc R 1 1 . .
    C C13 0.3915(4) 0.68287(13) 0.3161(3) 0.0438(7) Uani d . 1 1 . .
    H H13 0.3856 0.6904 0.2232 0.053 Uiso calc R 1 1 . .
    C C14 0.2348(4) 0.70614(12) 0.3900(2) 0.0344(6) Uani d . 1 1 . .
    C C15 0.2474(4) 0.69362(12) 0.5293(2) 0.0363(6) Uani d . 1 1 . .
    N N1 0.0085(3) 0.89470(10) 0.4772(2) 0.0388(6) Uani d . 1 1 . .
    N N2 0.2169(4) 0.87999(11) 0.4968(2) 0.0491(6) Uani d . 1 1 . .
    N N3 0.3165(3) 0.91386(12) 0.4137(3) 0.0530(7) Uani d . 1 1 . .
    N N4 0.0740(3) 0.72406(10) 0.5709(2) 0.0398(6) Uani d . 1 1 . .
    H H14 0.0439 0.7286 0.6512 0.060 Uiso d R 1 1 . .
    N N5 0.0578(3) 0.74388(10) 0.3498(2) 0.0379(5) Uani d . 1 1 . .
loop_
    _atom_site_aniso_label
    _atom_site_aniso_U_11
    _atom_site_aniso_U_22
    _atom_site_aniso_U_33
    _atom_site_aniso_U_12
    _atom_site_aniso_U_13
    _atom_site_aniso_U_23
    C1 0.0375(16) 0.0444(17) 0.0615(19) -0.0022(14) 0.0082(14) -0.0019(15)
    C2 0.0480(19) 0.0470(19) 0.074(2) 0.0052(15) -0.0048(16) 0.0073(18)
    C3 0.060(2) 0.0481(18) 0.061(2) -0.0064(16) 0.0035(17) 0.0156(16)
    C4 0.0446(18) 0.0541(19) 0.065(2) -0.0064(15) 0.0167(16) 0.0090(17)
    C5 0.0365(15) 0.0413(16) 0.0473(17) -0.0015(13) 0.0086(13) -0.0024(14)
    C6 0.0373(16) 0.0330(15) 0.0399(16) -0.0013(12) 0.0045(13) -0.0062(13)
    C7 0.0474(17) 0.0458(17) 0.0440(17) -0.0007(14) 0.0173(14) -0.0020(14)
    C8 0.0403(16) 0.0504(17) 0.0411(16) -0.0085(14) 0.0103(13) -0.0003(14)
    C9 0.0388(15) 0.0400(15) 0.0247(14) -0.0109(12) 0.0045(12) -0.0014(12)
    C10 0.0574(19) 0.0471(17) 0.0390(16) -0.0050(15) 0.0007(15) 0.0113(14)
    C11 0.0498(19) 0.0397(17) 0.067(2) 0.0042(14) 0.0008(16) 0.0082(16)
    C12 0.0539(19) 0.0389(17) 0.059(2) 0.0011(15) 0.0152(16) -0.0045(15)
    C13 0.0539(18) 0.0435(17) 0.0349(15) -0.0027(14) 0.0092(14) -0.0063(13)
    C14 0.0454(16) 0.0332(14) 0.0249(13) -0.0068(13) 0.0057(12) -0.0048(12)
    C15 0.0455(16) 0.0321(15) 0.0317(14) -0.0060(13) 0.0063(13) -0.0012(12)
    N1 0.0346(13) 0.0403(13) 0.0422(13) -0.0008(10) 0.0072(10) 0.0007(11)
    N2 0.0369(14) 0.0555(16) 0.0547(15) 0.0026(12) 0.0045(12) 0.0074(13)
    N3 0.0338(13) 0.0617(16) 0.0645(17) -0.0004(12) 0.0099(12) 0.0116(14)
    N4 0.0486(14) 0.0480(14) 0.0240(12) -0.0074(11) 0.0095(10) -0.0008(10)
    N5 0.0419(13) 0.0465(13) 0.0257(11) -0.0022(11) 0.0057(10) 0.0004(10)
_geom_special_details     ?
loop_
    _geom_bond_atom_site_label_1
    _geom_bond_atom_site_label_2
    _geom_bond_site_symmetry_2
    _geom_bond_distance
    _geom_bond_publ_flag
    C1 C2 . 1.370(4) ?
    C1 C6 . 1.388(4) ?
    C1 H1 . 0.9300 ?
    C2 C3 . 1.393(4) ?
    C2 H2 . 0.9300 ?
    C3 C4 . 1.353(4) ?
    C3 H3 . 0.9300 ?
    C4 C5 . 1.394(4) ?
    C4 H4 . 0.9300 ?
    C5 N3 . 1.376(3) ?
    C5 C6 . 1.386(3) ?
    C6 N1 . 1.357(3) ?
    C7 N1 . 1.453(3) ?
    C7 C8 . 1.529(4) ?
    C7 H7A . 0.9700 ?
    C7 H7B . 0.9700 ?
    C8 C9 . 1.481(4) ?
    C8 H8A . 0.9700 ?
    C8 H8B . 0.9700 ?
    C9 N5 . 1.316(3) ?
    C9 N4 . 1.348(3) ?
    C10 C11 . 1.372(4) ?
    C10 C15 . 1.383(4) ?
    C10 H10 . 0.9300 ?
    C11 C12 . 1.387(4) ?
    C11 H11 . 0.9300 ?
    C12 C13 . 1.366(4) ?
    C12 H12 . 0.9300 ?
    C13 C14 . 1.391(3) ?
    C13 H13 . 0.9300 ?
    C14 N5 . 1.391(3) ?
    C14 C15 . 1.397(3) ?
    C15 N4 . 1.375(3) ?
    N1 N2 . 1.350(3) ?
    N2 N3 . 1.303(3) ?
    N4 H14 . 0.8453 ?
loop_
    _geom_angle_atom_site_label_1
    _geom_angle_atom_site_label_2
    _geom_angle_atom_site_label_3
    _geom_angle_site_symmetry_1
    _geom_angle_site_symmetry_3
    _geom_angle
    _geom_angle_publ_flag
    C2 C1 C6 . . 116.0(3) ?
    C2 C1 H1 . . 122.0 ?
    C6 C1 H1 . . 122.0 ?
    C1 C2 C3 . . 122.0(3) ?
    C1 C2 H2 . . 119.0 ?
    C3 C2 H2 . . 119.0 ?
    C4 C3 C2 . . 121.9(3) ?
    C4 C3 H3 . . 119.0 ?
    C2 C3 H3 . . 119.0 ?
    C3 C4 C5 . . 117.3(3) ?
    C3 C4 H4 . . 121.3 ?
    C5 C4 H4 . . 121.3 ?
    N3 C5 C6 . . 108.4(2) ?
    N3 C5 C4 . . 131.2(3) ?
    C6 C5 C4 . . 120.4(3) ?
    N1 C6 C5 . . 104.6(2) ?
    N1 C6 C1 . . 133.1(2) ?
    C5 C6 C1 . . 122.3(3) ?
    N1 C7 C8 . . 111.6(2) ?
    N1 C7 H7A . . 109.3 ?
    C8 C7 H7A . . 109.3 ?
    N1 C7 H7B . . 109.3 ?
    C8 C7 H7B . . 109.3 ?
    H7A C7 H7B . . 108.0 ?
    C9 C8 C7 . . 111.8(2) ?
    C9 C8 H8A . . 109.3 ?
    C7 C8 H8A . . 109.3 ?
    C9 C8 H8B . . 109.3 ?
    C7 C8 H8B . . 109.3 ?
    H8A C8 H8B . . 107.9 ?
    N5 C9 N4 . . 112.7(2) ?
    N5 C9 C8 . . 125.0(2) ?
    N4 C9 C8 . . 122.1(2) ?
    C11 C10 C15 . . 117.2(3) ?
    C11 C10 H10 . . 121.4 ?
    C15 C10 H10 . . 121.4 ?
    C10 C11 C12 . . 121.3(3) ?
    C10 C11 H11 . . 119.4 ?
    C12 C11 H11 . . 119.4 ?
    C13 C12 C11 . . 121.8(3) ?
    C13 C12 H12 . . 119.1 ?
    C11 C12 H12 . . 119.1 ?
    C12 C13 C14 . . 118.1(3) ?
    C12 C13 H13 . . 120.9 ?
    C14 C13 H13 . . 120.9 ?
    C13 C14 N5 . . 130.6(2) ?
    C13 C14 C15 . . 119.6(2) ?
    N5 C14 C15 . . 109.8(2) ?
    N4 C15 C10 . . 133.1(2) ?
    N4 C15 C14 . . 104.8(2) ?
    C10 C15 C14 . . 122.1(3) ?
    N2 N1 C6 . . 109.9(2) ?
    N2 N1 C7 . . 120.6(2) ?
    C6 N1 C7 . . 129.0(2) ?
    N3 N2 N1 . . 109.1(2) ?
    N2 N3 C5 . . 108.0(2) ?
    C9 N4 C15 . . 107.9(2) ?
    C9 N4 H14 . . 124.0 ?
    C15 N4 H14 . . 127.7 ?
    C9 N5 C14 . . 104.9(2) ?
loop_
    _geom_torsion_atom_site_label_1
    _geom_torsion_atom_site_label_2
    _geom_torsion_atom_site_label_3
    _geom_torsion_atom_site_label_4
    _geom_torsion_site_symmetry_1
    _geom_torsion_site_symmetry_2
    _geom_torsion_site_symmetry_3
    _geom_torsion_site_symmetry_4
    _geom_torsion
    _geom_torsion_publ_flag
    C6 C1 C2 C3 . . . . -0.5(4) ?
    C1 C2 C3 C4 . . . . 0.5(5) ?
    C2 C3 C4 C5 . . . . -0.9(5) ?
    C3 C4 C5 N3 . . . . -179.5(3) ?
    C3 C4 C5 C6 . . . . 1.5(4) ?
    N3 C5 C6 N1 . . . . 0.4(3) ?
    C4 C5 C6 N1 . . . . 179.6(2) ?
    N3 C5 C6 C1 . . . . 179.1(2) ?
    C4 C5 C6 C1 . . . . -1.7(4) ?
    C2 C1 C6 N1 . . . . 179.4(3) ?
    C2 C1 C6 C5 . . . . 1.2(4) ?
    N1 C7 C8 C9 . . . . 60.1(3) ?
    C7 C8 C9 N5 . . . . -105.2(3) ?
    C7 C8 C9 N4 . . . . 69.2(3) ?
    C15 C10 C11 C12 . . . . -0.2(4) ?
    C10 C11 C12 C13 . . . . -0.4(4) ?
    C11 C12 C13 C14 . . . . 0.8(4) ?
    C12 C13 C14 N5 . . . . 177.2(3) ?
    C12 C13 C14 C15 . . . . -0.5(4) ?
    C11 C10 C15 N4 . . . . -177.9(3) ?
    C11 C10 C15 C14 . . . . 0.5(4) ?
    C13 C14 C15 N4 . . . . 178.7(2) ?
    N5 C14 C15 N4 . . . . 0.5(3) ?
    C13 C14 C15 C10 . . . . -0.1(4) ?
    N5 C14 C15 C10 . . . . -178.3(2) ?
    C5 C6 N1 N2 . . . . -0.8(3) ?
    C1 C6 N1 N2 . . . . -179.3(3) ?
    C5 C6 N1 C7 . . . . -173.1(2) ?
    C1 C6 N1 C7 . . . . 8.4(5) ?
    C8 C7 N1 N2 . . . . -83.6(3) ?
    C8 C7 N1 C6 . . . . 88.0(3) ?
    C6 N1 N2 N3 . . . . 1.0(3) ?
    C7 N1 N2 N3 . . . . 174.1(2) ?
    N1 N2 N3 C5 . . . . -0.7(3) ?
    C6 C5 N3 N2 . . . . 0.2(3) ?
    C4 C5 N3 N2 . . . . -178.9(3) ?
    N5 C9 N4 C15 . . . . 1.9(3) ?
    C8 C9 N4 C15 . . . . -173.2(2) ?
    C10 C15 N4 C9 . . . . 177.2(3) ?
    C14 C15 N4 C9 . . . . -1.4(3) ?
    N4 C9 N5 C14 . . . . -1.5(3) ?
    C8 C9 N5 C14 . . . . 173.4(2) ?
    C13 C14 N5 C9 . . . . -177.3(3) ?
    C15 C14 N5 C9 . . . . 0.6(3) ?
loop_
    _geom_hbond_atom_site_label_D
    _geom_hbond_atom_site_label_H
    _geom_hbond_atom_site_label_A
    _geom_hbond_site_symmetry_A
    _geom_hbond_distance_DH
    _geom_hbond_distance_HA
    _geom_hbond_distance_DA
    _geom_hbond_angle_DHA
    N4 H14 N5 4_576 0.84 2.04 2.855(3) 162
    C1 H1 N3 1_455 0.93 2.54 3.456(3) 167
data_global
_journal_date_recd_electronic     2011-10-04
_journal_date_accepted     2011-10-29
_journal_name_full     'Acta Crystallographica, Section E'
_journal_year     2011
_journal_volume     67
_journal_issue     12
_journal_page_first     o3167
_journal_page_last     o3167
_journal_paper_category     QO
_journal_coeditor_code     ZJ2029
_publ_contact_author_name     'Prof. Zhang, Zhong'
_publ_contact_author_address
;
College of Chemistry and Chemical Engineering
Guangxi Normal University
Yucai Road 15
Guilin 541004
People's Republic of China
;
_publ_contact_author_email     zhangzhong@mailbox.gxnu.edu.cn
_publ_contact_author_fax     +86-773-5832294
_publ_contact_author_phone     +86-773-5854878
_publ_section_title
;
1-[2-(1<i>H</i>-Benzimidazol-2-yl)ethyl]-1<i>H</i>-1,2,3-benzotriazole
;
loop_
    _publ_author_name
    _publ_author_address
    'Zhang, Zhong'
;
College of Chemistry and Chemical Engineering
Guangxi Normal University
Yucai Road 15
Guilin 541004
People's Republic of China
;
    'Lu, Wei'
;
College of Chemistry and Chemical Engineering
Guangxi Normal University
Yucai Road 15
Guilin 541004
People's Republic of China
;
    'Wu, Difeng'
;
College of Chemistry and Chemical Engineering
Guangxi Normal University
Yucai Road 15
Guilin 541004
People's Republic of China
;
