# Supplementary material for: 1-[2-(1H-Benzimidazol-2-yl)eth­yl]-1H-1,2,3-benzotriazole
Source: Acta Crystallogr Sect E Struct Rep Online. 2011 Nov 5;67(Pt 12):o3167. doi: 10.1107/S1600536811045442 (PMC3238838; doi:10.1107/S1600536811045442)
Supplement: Supplementary file 2 [file e-67-o3167-Isup2.hkl]

# 
# h,k,l, Fc-squared, Fo-squared, sigma(Fo-squared) and status flag 
# 
data_I
_shelx_title ' LW in P2(1)/c' 
_shelx_refln_list_code          4 
_shelx_F_calc_maximum      109.07 
_exptl_crystal_F_000       552.00 
_reflns_d_resolution_high  0.8409 
 
loop_ 
 _symmetry_equiv_pos_as_xyz 
 'x, y, z' 
 '-x, y+1/2, -z+1/2' 
 '-x, -y, -z' 
 'x, -y-1/2, z-1/2' 
 
_cell_length_a     6.3510 
_cell_length_b    20.8300 
_cell_length_c     9.9013 
_cell_angle_alpha  90.000 
_cell_angle_beta   96.784 
_cell_angle_gamma  90.000 
 
_shelx_F_squared_multiplier     1.000 
 
loop_ 
 _refln_index_h 
 _refln_index_k 
 _refln_index_l 
 _refln_F_squared_calc 
 _refln_F_squared_meas 
 _refln_F_squared_sigma 
 _refln_observed_status 
   1   0   0    10373.61     9264.93     55.62 o 
   2   0   0       53.21       62.31      3.33 o 
   3   0   0       66.43       77.08      4.71 o 
   4   0   0     1000.18     1022.11     23.96 o 
   5   0   0     1630.90     1544.81     36.88 o 
   6   0   0        4.94       13.14      6.21 o 
   7   0   0        3.67        8.58     11.29 o 
   1   1   0     2999.23     2955.91     32.33 o 
   2   1   0        0.43        3.51      1.26 o 
   3   1   0        0.38        1.80      1.71 o 
   4   1   0      209.03      217.93      9.62 o 
   5   1   0       58.00       70.34      5.50 o 
   6   1   0       71.38       76.78     11.97 o 
   7   1   0       49.79       33.80     10.89 o 
   1   2   0      241.57      204.01      4.92 o 
   2   2   0     1100.92     1093.80     12.50 o 
   3   2   0      254.25      264.12      6.09 o 
   4   2   0        1.84        8.39      3.20 o 
   5   2   0      115.14      102.47      6.31 o 
   6   2   0      560.44      495.34     14.61 o 
   7   2   0       23.54       14.58      9.52 o 
   1   3   0        1.00        4.11      1.10 o 
   2   3   0      234.26      243.12      5.70 o 
   3   3   0     1286.64     1344.26     17.59 o 
   4   3   0       99.83      108.06      5.43 o 
   5   3   0      299.63      288.69      9.54 o 
   6   3   0        1.41       11.28      5.62 o 
   7   3   0       41.30       61.65     11.63 o 
   0   4   0      915.14      892.17     21.48 o 
   1   4   0    10965.34    10849.15     59.61 o 
   2   4   0       94.95       81.97      2.88 o 
   3   4   0        1.01        2.67      2.76 o 
   4   4   0       97.28       83.32      4.61 o 
   5   4   0       21.84       20.10      4.28 o 
   6   4   0        1.73        3.29      5.95 o 
   7   4   0      146.75      159.75     18.70 o 
   1   5   0      545.25      525.63      6.99 o 
   2   5   0      665.20      724.58     10.07 o 
   3   5   0      364.57      374.72     10.93 o 
   4   5   0        1.26        3.11      2.80 o 
   5   5   0       44.96       44.28      9.63 o 
   6   5   0      211.41      205.76     12.19 o 
   7   5   0       12.84       11.31      8.48 o 
   0   6   0      519.54      453.20     11.55 o 
   1   6   0     5712.03     5822.67     43.10 o 
   2   6   0     1478.08     1623.86     18.82 o 
   3   6   0     2437.50     2609.76     30.94 o 
   4   6   0      198.70      206.39      7.62 o 
   5   6   0      228.36      212.61     16.80 o 
   6   6   0       56.05       69.54      9.04 o 
   7   6   0        1.13        2.98      8.23 o 
   1   7   0        4.38        4.13      2.46 o 
   2   7   0      619.37      620.08     10.19 o 
   3   7   0        9.69       12.82      3.07 o 
   4   7   0      301.78      289.74      8.58 o 
   5   7   0      103.71       99.34      6.70 o 
   6   7   0       35.55       41.05      8.37 o 
   7   7   0       22.57       17.13     11.05 o 
   0   8   0     1552.80     1484.74     23.19 o 
   1   8   0     1242.10     1319.44     16.09 o 
   2   8   0      798.58      848.42     13.21 o 
   3   8   0       70.25       74.04      5.04 o 
   4   8   0       11.61       10.77      3.79 o 
   5   8   0       21.34       42.10      8.92 o 
   6   8   0       14.08       32.15     13.73 o 
   7   8   0        0.06        0.00      8.80 o 
   1   9   0      944.94      953.34     13.63 o 
   2   9   0      725.62      760.96     16.64 o 
   3   9   0       13.89       14.98      4.58 o 
   4   9   0        0.02        1.56      3.25 o 
   5   9   0       24.66       25.84      4.65 o 
   6   9   0       39.90       41.18      8.33 o 
   0  10   0       13.10       22.99      3.82 o 
   1  10   0        9.85       16.95      2.52 o 
   2  10   0     3070.26     3295.88     38.24 o 
   3  10   0        0.33        1.04      2.63 o 
   4  10   0      218.81      239.45     10.93 o 
   5  10   0       12.76        8.08      4.16 o 
   6  10   0        0.01        0.00      7.30 o 
   1  11   0      126.18      123.63      4.94 o 
   2  11   0      140.16      134.14      5.84 o 
   3  11   0       44.94       45.16      6.21 o 
   4  11   0        8.90       24.83      5.72 o 
   5  11   0       48.52       35.71      6.40 o 
   6  11   0        3.88        3.71      7.24 o 
   0  12   0      142.77      155.27     11.75 o 
   1  12   0       22.28       26.08      3.31 o 
   2  12   0      649.56      676.47     14.14 o 
   3  12   0      448.07      446.77     12.80 o 
   4  12   0       86.30       88.17      6.30 o 
   5  12   0       37.72       42.87      6.26 o 
   6  12   0       15.19       20.29      9.74 o 
   1  13   0      133.67      148.41      6.26 o 
   2  13   0      106.12      102.35      6.02 o 
   3  13   0      276.27      262.77      9.86 o 
   4  13   0        4.83        3.06      3.43 o 
   5  13   0        1.23        8.00      5.58 o 
   6  13   0        4.46       12.33     11.38 o 
   0  14   0        4.62        9.02      4.32 o 
   1  14   0      257.81      269.93      8.47 o 
   2  14   0       94.51       96.59      7.87 o 
   3  14   0      427.72      427.29     13.36 o 
   4  14   0       67.94       57.69      9.93 o 
   5  14   0       30.35       39.55      7.49 o 
   6  14   0        8.90        7.60      8.75 o 
   1  15   0       40.76       38.76      5.55 o 
   2  15   0        1.40        6.30      3.81 o 
   3  15   0        7.79       17.68      4.97 o 
   4  15   0      111.28      113.83      8.41 o 
   5  15   0        1.04        0.00      9.61 o 
   0  16   0       52.15       46.59      6.82 o 
   1  16   0       68.46       71.72      5.57 o 
   2  16   0        9.71       17.26      5.30 o 
   3  16   0        0.27       12.17      5.26 o 
   4  16   0       23.14       34.39      6.33 o 
   5  16   0       23.01       59.07     12.33 o 
   1  17   0        4.21       16.72     10.19 o 
   2  17   0        8.29       12.80      4.63 o 
   3  17   0      170.82      168.77     10.31 o 
   4  17   0        0.30       18.50      8.21 o 
   5  17   0        2.44        5.58      8.41 o 
   0  18   0      181.58      155.48     11.90 o 
   1  18   0       38.78       39.56      5.36 o 
   2  18   0       20.27       31.51      5.92 o 
   3  18   0        1.12        7.97      8.61 o 
   4  18   0       18.14       38.98     10.62 o 
   5  18   0        1.60       21.64     15.05 o 
   1  19   0       49.81       56.74      6.47 o 
   2  19   0       30.69       32.20      6.08 o 
   3  19   0       21.50       23.44      6.20 o 
   4  19   0      118.98      120.24     12.83 o 
   0  20   0      217.78      195.42     13.98 o 
   1  20   0       11.05        7.80      6.14 o 
   2  20   0        0.04        9.44      6.24 o 
   3  20   0        7.53       22.12     10.46 o 
   4  20   0       25.55       28.59     12.41 o 
   1  21   0       23.22       31.38      6.29 o 
   2  21   0        6.76       22.47      7.64 o 
   3  21   0       35.79       36.62     11.27 o 
   0  22   0       29.34       32.87      9.25 o 
   1  22   0       69.75       70.49     10.16 o 
   2  22   0        3.24        1.04      6.44 o 
   3  22   0       25.56       41.39     15.47 o 
   1  23   0        3.46        0.00      6.12 o 
   2  23   0       13.18        0.00      7.68 o 
   0  24   0       16.80       15.03     16.33 o 
   1  24   0        2.56       28.82      9.92 o 
  -7   1   1       16.01        0.67      9.36 o 
  -6   1   1      349.64      347.19     16.78 o 
  -5   1   1       84.71       80.07      4.77 o 
  -4   1   1       69.42       68.96      3.60 o 
  -3   1   1        6.90       13.38      3.44 o 
  -2   1   1      695.07      650.47      8.48 o 
  -1   1   1     2695.50     2578.35     18.58 o 
   1   1   1     4308.48     3949.20     20.98 o 
   2   1   1      687.07      669.02      8.97 o 
   3   1   1      186.68      185.67      6.53 o 
   4   1   1       91.28       87.19      5.22 o 
   5   1   1        0.53        7.88      4.74 o 
   6   1   1       29.85       40.32      6.28 o 
   7   1   1        3.15       18.37      9.00 o 
  -7   2   1       53.00       66.43     12.78 o 
  -6   2   1        0.01        1.47      3.51 o 
  -5   2   1        3.41       11.69      3.73 o 
  -4   2   1        0.90        0.88      1.80 o 
  -3   2   1       11.46       11.24      2.09 o 
  -2   2   1     1459.16     1381.62     18.63 o 
  -1   2   1        9.08       11.22      1.41 o 
   1   2   1      618.82      541.15      8.06 o 
   2   2   1      340.19      347.87      6.07 o 
   3   2   1       27.14       27.20      4.10 o 
   4   2   1       45.38       46.39      4.37 o 
   5   2   1        0.04        0.00      3.16 o 
   6   2   1       49.27       56.10      6.75 o 
   7   2   1       46.60       50.40     11.00 o 
  -7   3   1        5.96        0.00      7.71 o 
  -6   3   1      258.53      234.75     11.62 o 
  -5   3   1       12.19       14.00      4.28 o 
  -4   3   1       29.18       31.08      4.57 o 
  -3   3   1       53.05       51.63      3.00 o 
  -2   3   1      450.57      426.13      6.31 o 
  -1   3   1     3665.73     3453.50     21.21 o 
   0   3   1     1337.88     1283.30     13.18 o 
   1   3   1     3953.64     3749.43     21.30 o 
   2   3   1      209.51      191.23      4.19 o 
   3   3   1        8.15       11.58      2.32 o 
   4   3   1        1.07        4.84      4.09 o 
   5   3   1       16.34       23.55      4.61 o 
   6   3   1       87.18       77.45      7.33 o 
   7   3   1        0.27        4.64     12.49 o 
  -7   4   1       12.02        8.87     14.04 o 
  -6   4   1       45.75       43.43      6.97 o 
  -5   4   1       83.36       83.23      8.51 o 
  -4   4   1        0.01        3.33      2.52 o 
  -3   4   1      239.72      272.14      6.30 o 
  -2   4   1       25.95       24.69      3.38 o 
  -1   4   1     5451.35     5167.30     34.17 o 
   0   4   1     3039.35     2857.39     30.17 o 
   1   4   1     7178.03     6863.29     37.63 o 
   2   4   1      513.07      508.64     11.59 o 
   3   4   1       94.34       96.70      4.20 o 
   4   4   1       10.14        8.80      3.30 o 
   5   4   1        9.55       17.73      4.60 o 
   6   4   1        0.21        6.35      5.16 o 
   7   4   1        4.21        1.63      5.85 o 
  -7   5   1        7.69       11.91      8.44 o 
  -6   5   1        0.92        3.23      4.68 o 
  -5   5   1       36.07       29.30      5.31 o 
  -4   5   1      379.17      423.02     12.06 o 
  -3   5   1      915.66      995.62     14.10 o 
  -2   5   1      122.46      129.42      5.34 o 
  -1   5   1       86.10       80.83      2.69 o 
   0   5   1     9264.59     9016.91     42.41 o 
   1   5   1     5156.37     5137.10     33.44 o 
   2   5   1      238.66      220.44      4.70 o 
   3   5   1      150.17      142.35      5.18 o 
   4   5   1       92.96       92.99      5.19 o 
   5   5   1        3.11        0.00      3.57 o 
   6   5   1        5.34        0.00      5.31 o 
   7   5   1        0.17        0.00      7.65 o 
  -7   6   1        1.53        5.59      8.74 o 
  -6   6   1      102.36      109.09      9.55 o 
  -5   6   1      663.44      653.77     19.37 o 
  -4   6   1       15.92       21.89      4.36 o 
  -3   6   1       32.32       32.65      3.01 o 
  -2   6   1      123.33      116.09      3.85 o 
  -1   6   1     3102.72     3060.77     26.73 o 
   0   6   1      144.48      123.44      3.44 o 
   1   6   1     6578.20     6634.69     44.67 o 
   2   6   1       82.26       88.17      3.64 o 
   3   6   1      710.34      784.40     13.18 o 
   4   6   1       34.07       43.88      4.49 o 
   5   6   1      520.74      509.57     14.78 o 
   6   6   1      182.51      157.87     12.60 o 
   7   6   1        3.19       20.30      9.58 o 
  -7   7   1       26.11       19.03     10.94 o 
  -6   7   1       93.73       78.73      9.03 o 
  -5   7   1      234.44      227.48     11.77 o 
  -4   7   1       14.93       18.00      3.45 o 
  -3   7   1      411.21      420.48      9.33 o 
  -2   7   1      194.17      176.76      5.03 o 
  -1   7   1      900.30      887.18     11.61 o 
   0   7   1      436.04      453.27      6.57 o 
   1   7   1     2700.71     2713.04     24.17 o 
   2   7   1      746.63      829.20     11.79 o 
   3   7   1       10.19       12.84      2.98 o 
   4   7   1       21.52       24.85      3.63 o 
   5   7   1        0.69        1.09      3.67 o 
   6   7   1        6.03       20.44      6.79 o 
   7   7   1       33.68       54.98     22.39 o 
  -7   8   1       21.74       22.36     12.18 o 
  -6   8   1        0.94        0.00      6.15 o 
  -5   8   1      370.16      355.10     19.06 o 
  -4   8   1        4.96       11.26      3.13 o 
  -3   8   1       97.86      115.11      5.94 o 
  -2   8   1       30.32       36.70      4.15 o 
  -1   8   1       48.82       50.51      3.26 o 
   0   8   1      124.05      117.56      3.33 o 
   1   8   1      153.02      156.21      4.09 o 
   2   8   1     1115.21     1096.71     15.07 o 
   3   8   1      336.55      327.74      8.30 o 
   4   8   1        4.35        0.00      2.79 o 
   5   8   1       40.40       45.35      5.49 o 
   6   8   1       39.32       39.79      9.27 o 
  -7   9   1        4.36        0.00     12.19 o 
  -6   9   1        5.55        9.40      9.77 o 
  -5   9   1       66.51       57.07      7.52 o 
  -4   9   1       11.23        7.78      4.61 o 
  -3   9   1        4.70        3.44      2.72 o 
  -2   9   1        0.04        4.25      2.60 o 
  -1   9   1      249.24      263.88      6.24 o 
   0   9   1       89.69       75.19      3.82 o 
   1   9   1      504.40      512.80     10.34 o 
   2   9   1       26.53       27.37      2.75 o 
   3   9   1       49.34       49.21      5.63 o 
   4   9   1      269.00      277.37      8.90 o 
   5   9   1      111.02      111.86      7.44 o 
   6   9   1       11.31       16.27      8.54 o 
  -6  10   1        8.69       10.07      6.72 o 
  -5  10   1       55.10       46.73      6.96 o 
  -4  10   1      335.51      332.44     10.20 o 
  -3  10   1      102.62      109.73      6.00 o 
  -2  10   1      509.45      485.69     10.54 o 
  -1  10   1      268.52      271.29      6.94 o 
   0  10   1       69.97       75.62      3.35 o 
   1  10   1       45.22       34.04      2.60 o 
   2  10   1      112.00       86.38      4.43 o 
   3  10   1       40.55       43.16      3.83 o 
   4  10   1       51.37       56.92      4.90 o 
   5  10   1       16.18       26.85      5.10 o 
   6  10   1       36.53       58.87     10.96 o 
  -6  11   1       19.34       26.98     14.56 o 
  -5  11   1       83.13       96.29     11.44 o 
  -4  11   1       19.34       12.96      4.57 o 
  -3  11   1      689.41      682.09     15.06 o 
  -2  11   1      548.85      561.79     12.22 o 
  -1  11   1       32.50       44.18      4.34 o 
   0  11   1       57.68       58.47      3.84 o 
   1  11   1      108.23      109.43      5.07 o 
   2  11   1      555.97      511.53     10.98 o 
   3  11   1       13.52       21.12      3.45 o 
   4  11   1       87.90       99.78      8.25 o 
   5  11   1        1.40        1.14      4.89 o 
   6  11   1        0.15        0.00      8.16 o 
  -6  12   1        3.15        0.00      6.34 o 
  -5  12   1       44.17       60.80      8.66 o 
  -4  12   1      406.61      405.19     12.65 o 
  -3  12   1       54.88       60.43      5.66 o 
  -2  12   1       50.85       54.80      6.28 o 
  -1  12   1      125.70      133.75      5.63 o 
   0  12   1      191.54      193.78      5.95 o 
   1  12   1       11.04       19.27      2.89 o 
   2  12   1      786.68      778.78     17.39 o 
   3  12   1      479.25      476.45     11.97 o 
   4  12   1      175.81      146.87      7.26 o 
   5  12   1       19.76       38.88      9.93 o 
   6  12   1       34.77       28.99     10.80 o 
  -6  13   1        0.60        9.22      8.97 o 
  -5  13   1      114.32      127.10     11.12 o 
  -4  13   1       15.94       30.05      8.33 o 
  -3  13   1       29.47       36.26      5.28 o 
  -2  13   1        0.62        0.00      2.80 o 
  -1  13   1      453.15      478.79     11.06 o 
   0  13   1      373.00      370.27      8.75 o 
   1  13   1      113.17      117.63      5.31 o 
   2  13   1      410.31      395.50     17.25 o 
   3  13   1      105.14       92.23      5.82 o 
   4  13   1       44.75       50.56      8.76 o 
   5  13   1       57.92       60.08     11.90 o 
   6  13   1        3.81        6.84     10.45 o 
  -6  14   1       43.74       50.56     12.79 o 
  -5  14   1        3.67       11.73      6.02 o 
  -4  14   1        1.82       26.19     10.47 o 
  -3  14   1      107.26      103.27      9.99 o 
  -2  14   1      165.94      167.76      7.79 o 
  -1  14   1      103.83      113.36      5.94 o 
   0  14   1       21.82       25.80      3.51 o 
   1  14   1      284.43      286.48      8.43 o 
   2  14   1        0.28        5.59      3.49 o 
   3  14   1      290.01      260.79      9.43 o 
   4  14   1       50.81       46.13      7.66 o 
   5  14   1       10.54       11.95      9.48 o 
   6  14   1        5.81       12.99     10.30 o 
  -6  15   1        0.09        0.00     10.72 o 
  -5  15   1        1.16       23.62     11.29 o 
  -4  15   1       17.93       30.34      7.46 o 
  -3  15   1        0.92       16.15      5.54 o 
  -2  15   1        1.01        3.84      4.56 o 
  -1  15   1       33.41       34.10      4.49 o 
   0  15   1        7.10        8.60      3.07 o 
   1  15   1      111.99      110.23      7.82 o 
   2  15   1       57.06       61.04      6.68 o 
   3  15   1       28.95       26.45      5.92 o 
   4  15   1      109.55      111.67      9.88 o 
   5  15   1       11.92       23.54     10.64 o 
  -5  16   1        0.04       17.28      9.19 o 
  -4  16   1       65.30       62.56      7.51 o 
  -3  16   1      522.03      497.28     15.96 o 
  -2  16   1      195.40      198.88      9.62 o 
  -1  16   1      323.94      316.39     10.31 o 
   0  16   1      121.87      122.84      6.71 o 
   1  16   1       21.31       22.78      4.39 o 
   2  16   1      190.94      174.23      7.94 o 
   3  16   1      131.44      117.36      9.43 o 
   4  16   1       88.17       71.37      9.05 o 
   5  16   1       38.70       21.17      7.94 o 
  -5  17   1       65.06       46.83     12.38 o 
  -4  17   1      251.86      215.88     12.16 o 
  -3  17   1      189.02      197.92     10.96 o 
  -2  17   1        1.17        0.00      5.32 o 
  -1  17   1       22.96       22.73      4.62 o 
   0  17   1       53.57       55.76      7.00 o 
   1  17   1       10.92       21.82      5.51 o 
   2  17   1      176.16      179.13     10.28 o 
   3  17   1      136.57      137.38     11.45 o 
   4  17   1        2.23        0.00      4.82 o 
   5  17   1       11.23        0.19      7.33 o 
  -5  18   1        7.03       44.00     15.02 o 
  -4  18   1        2.86       20.99      7.75 o 
  -3  18   1       67.50       70.01      8.32 o 
  -2  18   1        1.16        8.79      6.34 o 
  -1  18   1       21.98       32.10      5.25 o 
   0  18   1       43.52       48.57      5.52 o 
   1  18   1       25.01       21.19      7.50 o 
   2  18   1        0.34        0.00      3.29 o 
   3  18   1       82.90       86.46      8.95 o 
   4  18   1      165.55      136.66     20.08 o 
   5  18   1        5.24       34.51     21.28 o 
  -4  19   1      113.55      128.24     12.46 o 
  -3  19   1        0.27        8.24      5.64 o 
  -2  19   1       70.65       79.31      7.94 o 
  -1  19   1        0.06        9.33      4.84 o 
   0  19   1       23.32       22.36      4.92 o 
   1  19   1      185.99      172.35      8.58 o 
   2  19   1       62.39       58.61      6.55 o 
   3  19   1       86.52      103.30     14.29 o 
   4  19   1        5.37       13.21      9.94 o 
  -4  20   1        0.89        2.85     11.09 o 
  -3  20   1        4.46        9.01      6.14 o 
  -2  20   1      242.34      232.84     12.00 o 
  -1  20   1        0.90        0.00      4.04 o 
   0  20   1        6.26       14.37      5.04 o 
   1  20   1        0.72       13.32     11.53 o 
   2  20   1        6.16       15.54      7.12 o 
   3  20   1       53.47       54.48     11.57 o 
   4  20   1       24.25       37.76     11.89 o 
  -4  21   1        4.60       20.72     23.99 o 
  -3  21   1       44.61       47.93      8.70 o 
  -2  21   1        2.84       20.77      8.63 o 
  -1  21   1        0.02        5.12      7.18 o 
   0  21   1        3.51       11.72      9.39 o 
   1  21   1      146.55      125.86     11.22 o 
   2  21   1       45.68       50.13      9.65 o 
   3  21   1       16.59       12.06      9.26 o 
  -3  22   1       33.62       46.68     16.51 o 
  -2  22   1        1.71       30.62     17.59 o 
  -1  22   1        9.36        1.50      5.69 o 
   0  22   1        6.50       11.08      6.71 o 
   1  22   1       67.30       76.51     10.50 o 
   2  22   1       13.35        7.91      9.09 o 
   3  22   1        0.00       17.85     16.47 o 
  -2  23   1      134.41      158.45     22.20 o 
  -1  23   1       86.67       89.52     11.67 o 
   0  23   1        0.10       11.54     10.18 o 
   1  23   1        1.47       28.58      8.85 o 
   2  23   1        0.30        0.00      7.17 o 
  -1  24   1       58.28       71.80     14.57 o 
   0  24   1        0.76        0.00      8.45 o 
   1  24   1        1.53        0.00      7.35 o 
  -7   0   2       12.78        3.57     10.04 o 
  -6   0   2        0.14        5.82     10.13 o 
  -5   0   2      295.74      269.88     19.73 o 
  -4   0   2      333.85      369.29     19.19 o 
  -3   0   2     1182.99     1205.53     20.68 o 
  -2   0   2        3.29        2.57      1.11 o 
  -1   0   2        6.75       15.05      4.73 o 
   0   0   2     6290.66     6049.76     49.98 o 
   1   0   2     1447.31     1371.10     17.53 o 
   2   0   2      224.34      232.71      7.44 o 
   3   0   2        0.61        0.00      3.10 o 
   4   0   2      546.56      553.86     18.08 o 
   5   0   2      245.68      234.55     14.50 o 
   6   0   2      123.00      109.64     13.26 o 
   7   0   2        9.50       12.93      9.89 o 
  -7   1   2       37.31       23.68     10.39 o 
  -6   1   2        8.30       11.39      7.80 o 
  -5   1   2      160.15      155.65      7.67 o 
  -4   1   2      634.09      619.50     13.20 o 
  -3   1   2       86.32       99.76      2.57 o 
  -2   1   2       23.67       27.03      1.97 o 
  -1   1   2       68.59       74.60      1.55 o 
   0   1   2     3718.23     3653.27     21.68 o 
   1   1   2      243.66      232.72      4.71 o 
   2   1   2       32.77       28.49      2.59 o 
   3   1   2     1137.93     1223.42     17.74 o 
   4   1   2       58.19       63.70      7.02 o 
   5   1   2       11.76        5.26      4.09 o 
   6   1   2       14.09       13.40      5.44 o 
   7   1   2        3.44       14.81      7.64 o 
  -7   2   2        6.72       17.49      9.61 o 
  -6   2   2       42.64       56.26     10.36 o 
  -5   2   2       45.01       50.66      7.56 o 
  -4   2   2      111.65       95.16      3.29 o 
  -3   2   2      552.59      595.60     11.01 o 
  -2   2   2     1447.44     1566.59     18.66 o 
  -1   2   2     2669.39     2403.77     36.16 o 
   0   2   2    11896.21    11287.17     65.91 o 
   1   2   2     1981.00     1791.62     22.31 o 
   2   2   2      600.98      690.40      9.58 o 
   3   2   2      518.73      570.84     10.55 o 
   4   2   2      273.38      270.19      8.71 o 
   5   2   2      474.06      451.47     12.91 o 
   6   2   2       93.45       91.52      8.01 o 
   7   2   2       26.03       29.15     10.00 o 
  -7   3   2       57.71       31.38      9.63 o 
  -6   3   2      428.17      361.99     17.90 o 
  -5   3   2       24.74       19.25      4.54 o 
  -4   3   2       90.23       96.82      7.14 o 
  -3   3   2       13.33       17.97      2.88 o 
  -2   3   2        2.99        1.62      1.58 o 
  -1   3   2      800.33      733.83     10.84 o 
   0   3   2     1511.83     1461.50     23.21 o 
   1   3   2        2.17        5.11      1.19 o 
   2   3   2       26.57       32.87      2.42 o 
   3   3   2      318.56      307.96      8.69 o 
   4   3   2       18.08       22.28      5.30 o 
   5   3   2       26.74       28.87      5.06 o 
   6   3   2        0.79        3.71      6.63 o 
   7   3   2        1.04       12.95      9.18 o 
  -7   4   2        0.70        6.06      8.57 o 
  -6   4   2       37.76       24.14      8.15 o 
  -5   4   2      476.18      442.40     14.13 o 
  -4   4   2       21.33       21.23      5.36 o 
  -3   4   2      171.33      190.93      6.84 o 
  -2   4   2     1065.59     1043.62     11.10 o 
  -1   4   2        0.27        2.53      1.35 o 
   0   4   2     9559.31     9570.02     63.31 o 
   1   4   2      462.87      441.55      6.97 o 
   2   4   2       47.45       45.59      2.79 o 
   3   4   2      599.24      630.45     13.64 o 
   4   4   2      235.14      216.64      7.63 o 
   5   4   2      147.04      139.57      7.83 o 
   6   4   2       45.85       69.18      7.38 o 
   7   4   2       11.03       37.73     20.60 o 
  -7   5   2        2.68       23.47     15.70 o 
  -6   5   2        1.20        7.24      5.03 o 
  -5   5   2       57.52       68.81      6.80 o 
  -4   5   2       11.02        9.01      3.60 o 
  -3   5   2      477.69      498.92      9.58 o 
  -2   5   2      107.49       99.18      4.55 o 
  -1   5   2     2335.50     2377.05     21.54 o 
   0   5   2     7170.87     7239.79     54.73 o 
   1   5   2     2362.70     2307.08     22.44 o 
   2   5   2      311.39      340.81      5.51 o 
   3   5   2       14.47       13.33      3.60 o 
   4   5   2       56.63       54.84      4.60 o 
   5   5   2      146.88      150.94      9.60 o 
   6   5   2      155.70      133.67      9.61 o 
   7   5   2       16.89        0.01      6.58 o 
  -7   6   2       20.11       28.16     10.11 o 
  -6   6   2      161.57      168.50     13.79 o 
  -5   6   2       70.52       85.83      7.33 o 
  -4   6   2       74.19       77.50      6.57 o 
  -3   6   2      258.80      285.49      6.20 o 
  -2   6   2      523.75      545.42      8.93 o 
  -1   6   2       19.70       17.82      2.29 o 
   0   6   2     3030.63     3037.53     29.93 o 
   1   6   2     2666.42     2611.94     25.46 o 
   2   6   2      211.35      209.36      5.65 o 
   3   6   2      141.49      125.41      5.66 o 
   4   6   2       46.43       48.22      5.51 o 
   5   6   2      166.46      157.53      7.90 o 
   6   6   2       39.28       32.09      7.75 o 
   7   6   2        0.80       11.47     10.37 o 
  -7   7   2        1.97        0.00      7.78 o 
  -6   7   2        0.47        0.00      5.26 o 
  -5   7   2      300.56      293.26     12.70 o 
  -4   7   2      103.87      121.82      7.40 o 
  -3   7   2      126.12      139.78      5.11 o 
  -2   7   2      217.38      231.37      5.83 o 
  -1   7   2      151.70      155.28      4.13 o 
   0   7   2      504.01      475.79      5.43 o 
   1   7   2      247.08      249.15      5.22 o 
   2   7   2      107.68      122.74      4.97 o 
   3   7   2      264.98      246.41      6.32 o 
   4   7   2       64.74       61.05      4.63 o 
   5   7   2        0.43        0.00      5.06 o 
   6   7   2       16.71       37.25      8.62 o 
  -7   8   2       20.42       49.17     21.36 o 
  -6   8   2        0.35        1.94      5.94 o 
  -5   8   2        2.73       23.25      7.68 o 
  -4   8   2      151.05      151.96      9.22 o 
  -3   8   2       22.00       24.48      3.37 o 
  -2   8   2      268.29      272.69     10.80 o 
  -1   8   2       12.61       14.19      2.04 o 
   0   8   2      251.75      236.38      9.58 o 
   1   8   2       19.99       27.67      3.68 o 
   2   8   2     1737.16     1771.15     25.60 o 
   3   8   2      158.80      152.82      5.77 o 
   4   8   2       13.73       23.05      5.08 o 
   5   8   2       92.60       80.26      8.34 o 
   6   8   2       10.43       13.67      9.01 o 
  -7   9   2       35.74       40.52     13.84 o 
  -6   9   2       45.49       67.97      9.36 o 
  -5   9   2        3.44        8.38      5.29 o 
  -4   9   2       14.15       22.81      5.21 o 
  -3   9   2      117.26      124.27      7.23 o 
  -2   9   2      122.52      119.98      5.15 o 
  -1   9   2       53.75       55.18      3.15 o 
   0   9   2       14.62       15.24      2.32 o 
   1   9   2     1102.78     1119.38     14.24 o 
   2   9   2      450.35      443.46     14.44 o 
   3   9   2       17.47       17.71      3.62 o 
   4   9   2      119.88      110.40      8.04 o 
   5   9   2       31.17       36.29      7.17 o 
   6   9   2       24.22       20.01      7.82 o 
  -6  10   2        5.73        5.90      6.49 o 
  -5  10   2       59.24       67.21      8.91 o 
  -4  10   2      273.08      265.27      9.55 o 
  -3  10   2       28.75       30.28      4.00 o 
  -2  10   2      180.90      176.68      6.19 o 
  -1  10   2       33.41       38.20      3.21 o 
   0  10   2       46.41       57.83      2.86 o 
   1  10   2      319.59      338.11     13.80 o 
   2  10   2     1325.26     1368.19     17.61 o 
   3  10   2       92.10       91.75      6.71 o 
   4  10   2      152.17      155.08     10.03 o 
   5  10   2       39.77       47.70      7.49 o 
   6  10   2        0.02       12.83      7.91 o 
  -6  11   2        8.55       22.10      7.83 o 
  -5  11   2      319.94      314.78     15.61 o 
  -4  11   2       50.23       53.43      5.98 o 
  -3  11   2       58.60       59.30      6.07 o 
  -2  11   2       82.07       76.15      4.93 o 
  -1  11   2        3.50        8.91      3.16 o 
   0  11   2        7.51        5.78      1.92 o 
   1  11   2      239.89      243.88      5.69 o 
   2  11   2      712.59      703.41     11.93 o 
   3  11   2       68.31       77.52      6.58 o 
   4  11   2       24.73       34.02      7.06 o 
   5  11   2        2.49        8.77      6.65 o 
   6  11   2       29.64       41.73     15.56 o 
  -6  12   2       12.17       21.54      8.41 o 
  -5  12   2       46.55       69.80      8.96 o 
  -4  12   2      255.40      239.88      9.82 o 
  -3  12   2      246.86      233.27      8.85 o 
  -2  12   2      227.69      225.72      8.17 o 
  -1  12   2        1.13        3.44      2.47 o 
   0  12   2      523.43      528.17      9.91 o 
   1  12   2        0.01        0.00      1.65 o 
   2  12   2      286.00      273.29      7.41 o 
   3  12   2      320.41      309.18     11.66 o 
   4  12   2       83.95       66.33      8.07 o 
   5  12   2       28.82       34.02     10.07 o 
   6  12   2       30.51       56.44     12.50 o 
  -6  13   2       19.19       22.32      8.99 o 
  -5  13   2       34.43       48.27      8.26 o 
  -4  13   2       83.50       81.05      9.03 o 
  -3  13   2       92.82       83.05      6.50 o 
  -2  13   2       27.80       36.66      4.46 o 
  -1  13   2      122.72      119.28      5.69 o 
   0  13   2      132.81      145.09      5.44 o 
   1  13   2       59.71       62.11      4.86 o 
   2  13   2      175.16      162.96      6.23 o 
   3  13   2       52.92       49.29      6.27 o 
   4  13   2        2.06        7.08      7.24 o 
   5  13   2        2.81        7.10      6.01 o 
   6  13   2       26.69       59.21     14.92 o 
  -6  14   2       15.53        1.46      6.45 o 
  -5  14   2        0.01       22.15     11.76 o 
  -4  14   2       54.00       59.21      7.59 o 
  -3  14   2       73.41       86.64      6.69 o 
  -2  14   2       13.93       15.93      3.95 o 
  -1  14   2      155.78      165.29      7.02 o 
   0  14   2       45.85       47.80      3.83 o 
   1  14   2       89.79       97.20      4.56 o 
   2  14   2        2.12       10.02      4.24 o 
   3  14   2      483.13      442.25     16.03 o 
   4  14   2      181.50      163.62     11.09 o 
   5  14   2       32.96       53.32      9.75 o 
  -5  15   2        5.94       12.12     10.72 o 
  -4  15   2      311.22      321.03     13.54 o 
  -3  15   2       95.67      122.80      8.48 o 
  -2  15   2      348.55      360.20     11.64 o 
  -1  15   2      392.67      396.33     11.08 o 
   0  15   2      112.29      109.55      6.19 o 
   1  15   2       59.05       68.57      5.74 o 
   2  15   2       40.80       33.61      4.06 o 
   3  15   2      172.76      150.77      9.41 o 
   4  15   2       13.66       25.40      6.90 o 
   5  15   2       11.68        8.15      6.69 o 
  -5  16   2        0.00        0.00      8.55 o 
  -4  16   2      297.71      297.74     13.86 o 
  -3  16   2      136.65      135.69      9.15 o 
  -2  16   2       10.41        9.81      5.21 o 
  -1  16   2        4.97        8.98      3.97 o 
   0  16   2        4.03        4.88      2.77 o 
   1  16   2       54.28       58.25      6.14 o 
   2  16   2       26.22       24.29      5.38 o 
   3  16   2       90.00       83.90      8.66 o 
   4  16   2        9.08       14.48     11.58 o 
   5  16   2       13.37       33.20     11.55 o 
  -5  17   2        4.45       24.51      9.09 o 
  -4  17   2        4.20       15.85      6.19 o 
  -3  17   2        6.39       21.98      6.29 o 
  -2  17   2       36.20       40.47      6.21 o 
  -1  17   2        1.01       11.25      4.07 o 
   0  17   2      100.13       87.44      7.40 o 
   1  17   2       88.69       89.27     13.29 o 
   2  17   2      140.22      142.37     12.57 o 
   3  17   2      387.74      368.91     19.00 o 
   4  17   2        6.03        4.57      7.95 o 
   5  17   2        4.82       19.11     10.72 o 
  -5  18   2        1.13        0.00      9.15 o 
  -4  18   2       76.44       99.31     12.01 o 
  -3  18   2      261.99      273.61     13.21 o 
  -2  18   2       58.29       64.18      7.30 o 
  -1  18   2       50.84       48.33     10.78 o 
   0  18   2       40.38       40.76      6.64 o 
   1  18   2       11.70        5.18      4.39 o 
   2  18   2       63.37       55.73      9.46 o 
   3  18   2        4.44       10.04      8.46 o 
   4  18   2       50.39       42.00     11.41 o 
  -4  19   2        0.18       19.63     14.26 o 
  -3  19   2       53.22       69.54      8.93 o 
  -2  19   2       20.96        9.02      5.28 o 
  -1  19   2        1.48        8.81      7.43 o 
   0  19   2       84.00       93.09      9.31 o 
   1  19   2        0.04       12.91      6.21 o 
   2  19   2        7.15       20.22      8.36 o 
   3  19   2       50.97       52.03     10.63 o 
   4  19   2        3.80        6.25     10.62 o 
  -4  20   2        8.89       16.34      9.67 o 
  -3  20   2       52.80       52.02      8.83 o 
  -2  20   2       54.63       55.69      7.67 o 
  -1  20   2        0.60       18.03      7.16 o 
   0  20   2       52.32       53.01      8.34 o 
   1  20   2       49.55       42.61      8.71 o 
   2  20   2      152.31      135.22     13.26 o 
   3  20   2        7.83       12.45     14.30 o 
   4  20   2       67.87       92.28     15.09 o 
  -3  21   2       18.39       41.88     12.57 o 
  -2  21   2        0.53        1.36      6.49 o 
  -1  21   2       41.43       52.19      9.51 o 
   0  21   2       79.02       86.50      9.99 o 
   1  21   2      228.85      220.13     17.63 o 
   2  21   2      181.61      162.87     16.02 o 
   3  21   2        4.86       21.29     11.48 o 
  -3  22   2       14.50       18.08      9.41 o 
  -2  22   2       45.78       65.63     10.86 o 
  -1  22   2       28.91       32.15      8.86 o 
   0  22   2       10.63       21.90     10.70 o 
   1  22   2        4.57       29.89     11.40 o 
   2  22   2        0.01       10.09      8.47 o 
   3  22   2       11.47       13.65     14.64 o 
  -2  23   2       13.50        2.60      7.67 o 
  -1  23   2      155.87      139.02     16.09 o 
   0  23   2       11.34       15.55      8.83 o 
   1  23   2        1.54        5.55      8.45 o 
   2  23   2        9.82       15.03     10.38 o 
  -1  24   2       42.66       34.09     10.18 o 
   0  24   2        0.41        3.00      9.38 o 
   1  24   2        5.86       31.77     12.27 o 
  -7   1   3        0.72       16.86     13.07 o 
  -6   1   3       76.35       75.38     10.16 o 
  -5   1   3      146.39      122.61     10.69 o 
  -4   1   3       40.13       42.60      3.39 o 
  -3   1   3       29.37       39.09      5.47 o 
  -2   1   3      452.53      462.52      9.75 o 
  -1   1   3       76.00       73.76      2.64 o 
   0   1   3     1116.71     1107.32     12.22 o 
   1   1   3     1451.08     1327.54     14.21 o 
   2   1   3        0.51        4.31      2.43 o 
   3   1   3      186.18      198.78      6.30 o 
   4   1   3       33.16       32.10      6.88 o 
   5   1   3        4.58        2.83      3.75 o 
   6   1   3        3.46        6.71      5.52 o 
   7   1   3        1.38       11.48     13.60 o 
  -7   2   3        0.16        7.80      8.93 o 
  -6   2   3      109.99       92.12     11.16 o 
  -5   2   3      163.28      171.11     11.54 o 
  -4   2   3        0.17        2.71      2.35 o 
  -3   2   3     1272.59     1407.04     22.55 o 
  -2   2   3      101.50       94.92      2.83 o 
  -1   2   3       55.19       41.23      2.24 o 
   0   2   3     1760.04     1800.97     17.55 o 
   1   2   3      160.95      159.40      3.53 o 
   2   2   3      376.95      410.87      7.37 o 
   3   2   3      268.02      295.67      7.87 o 
   4   2   3       33.96       32.24      4.27 o 
   5   2   3       18.88       19.16      6.62 o 
   6   2   3       35.30       35.68      6.78 o 
  -7   3   3       14.77       46.13     13.89 o 
  -6   3   3        7.39        6.25      6.39 o 
  -5   3   3      129.56      126.18     12.84 o 
  -4   3   3        3.04       18.65      5.65 o 
  -3   3   3     1428.79     1571.03     23.55 o 
  -2   3   3       65.28       64.38      2.62 o 
  -1   3   3      383.25      356.65      5.80 o 
   0   3   3     1942.55     1979.32     20.21 o 
   1   3   3      188.31      177.19      4.09 o 
   2   3   3      311.47      320.79      6.06 o 
   3   3   3      127.66      125.24      8.49 o 
   4   3   3        3.56       13.29      3.72 o 
   5   3   3      114.86      114.98      7.85 o 
   6   3   3        1.85        1.27      4.44 o 
  -7   4   3       31.39       28.69     12.96 o 
  -6   4   3      180.87      170.40     14.22 o 
  -5   4   3       36.95       36.64      5.00 o 
  -4   4   3       67.61       75.44      5.30 o 
  -3   4   3       80.01       79.58      4.70 o 
  -2   4   3      171.63      169.30      3.81 o 
  -1   4   3      544.07      517.43      7.85 o 
   0   4   3       49.70       49.15      1.88 o 
   1   4   3       24.50       27.49      2.37 o 
   2   4   3      185.99      175.85      5.17 o 
   3   4   3      541.05      563.20     11.23 o 
   4   4   3       19.90       30.31      4.28 o 
   5   4   3      106.99      108.67      7.09 o 
   6   4   3       21.62       22.96      7.76 o 
  -7   5   3        8.34        3.59      8.84 o 
  -6   5   3        0.41        6.62      6.96 o 
  -5   5   3        0.50        6.81      4.40 o 
  -4   5   3      123.85      150.12     10.99 o 
  -3   5   3      457.41      474.31     16.27 o 
  -2   5   3       29.40       37.80      3.22 o 
  -1   5   3       23.11       23.79      1.97 o 
   0   5   3      108.92      104.05      3.19 o 
   1   5   3      781.78      809.27     14.54 o 
   2   5   3       86.77       92.95      4.38 o 
   3   5   3      268.83      268.68      6.79 o 
   4   5   3       84.36       83.89      5.97 o 
   5   5   3       17.47       34.24      4.95 o 
   6   5   3        0.23        8.40      7.80 o 
  -7   6   3        1.69       12.19     15.46 o 
  -6   6   3        5.89       10.85      8.32 o 
  -5   6   3       73.71       67.25      8.07 o 
  -4   6   3        5.68        7.48      3.77 o 
  -3   6   3       17.46       23.49      4.30 o 
  -2   6   3        0.05        0.01      2.73 o 
  -1   6   3       19.37       22.23      2.14 o 
   0   6   3      636.19      669.28     10.98 o 
   1   6   3      896.18      896.35     14.31 o 
   2   6   3      224.87      239.61      6.90 o 
   3   6   3       86.80       80.69      5.59 o 
   4   6   3      142.53      163.99      6.87 o 
   5   6   3        4.72        7.48      6.13 o 
   6   6   3        4.23        0.71     11.22 o 
  -7   7   3       18.54       32.52     12.58 o 
  -6   7   3       16.16        4.91      5.83 o 
  -5   7   3        5.05        9.70      6.52 o 
  -4   7   3      218.34      207.48      9.14 o 
  -3   7   3       48.49       41.97      3.17 o 
  -2   7   3       65.57       74.57      3.48 o 
  -1   7   3       71.30       75.87      3.27 o 
   0   7   3      587.44      604.18     10.77 o 
   1   7   3      348.72      348.98      6.10 o 
   2   7   3        2.21        6.14      2.36 o 
   3   7   3       16.16       16.04      4.23 o 
   4   7   3      174.62      186.02     10.52 o 
   5   7   3       35.16       40.35      7.70 o 
   6   7   3       60.86       73.57     10.75 o 
  -7   8   3        1.28        0.92      6.82 o 
  -6   8   3        0.35        6.27      8.01 o 
  -5   8   3       87.23       79.37      8.60 o 
  -4   8   3       23.58       31.68      5.83 o 
  -3   8   3      117.44      108.03      4.84 o 
  -2   8   3      152.60      183.80      5.56 o 
  -1   8   3       23.05       14.60      2.08 o 
   0   8   3      594.80      586.97     13.93 o 
   1   8   3      634.46      630.80      8.78 o 
   2   8   3       13.11       20.25      2.99 o 
   3   8   3        0.24        3.34      3.23 o 
   4   8   3       21.05       18.99      5.65 o 
   5   8   3       32.37       21.57      9.79 o 
   6   8   3       33.82       48.63      9.29 o 
  -6   9   3       62.97       67.04      8.52 o 
  -5   9   3      136.26      112.34      9.95 o 
  -4   9   3        0.43       15.60      6.41 o 
  -3   9   3       55.42       43.49      4.61 o 
  -2   9   3      453.21      456.61      9.79 o 
  -1   9   3     2327.58     2503.82     27.92 o 
   0   9   3     1801.34     1877.20     25.94 o 
   1   9   3      767.50      804.17     17.90 o 
   2   9   3       10.16       22.78      6.06 o 
   3   9   3        2.24        7.83      3.73 o 
   4   9   3      684.67      639.05     22.15 o 
   5   9   3      125.98      107.40      9.89 o 
   6   9   3       44.83       36.64      9.36 o 
  -6  10   3        0.18       13.15     10.10 o 
  -5  10   3       16.81        9.65      7.38 o 
  -4  10   3      125.00      141.11      9.67 o 
  -3  10   3      402.88      391.98     10.39 o 
  -2  10   3      395.57      399.54      9.61 o 
  -1  10   3      786.13      812.60     13.32 o 
   0  10   3       82.56       70.86      6.12 o 
   1  10   3        3.41        3.90      3.03 o 
   2  10   3       19.32       17.50      4.22 o 
   3  10   3      115.02      109.63      6.89 o 
   4  10   3       75.66       67.28      9.99 o 
   5  10   3       37.73       45.69      8.04 o 
   6  10   3        7.82       11.52      7.47 o 
  -6  11   3        7.34        6.25      8.31 o 
  -5  11   3       95.63      107.78     10.39 o 
  -4  11   3       97.12      100.46      8.82 o 
  -3  11   3       14.26       15.96      6.03 o 
  -2  11   3      512.23      547.68     12.50 o 
  -1  11   3        2.99        7.12      2.55 o 
   0  11   3      186.14      209.70      8.11 o 
   1  11   3        7.72       12.77      3.94 o 
   2  11   3       84.18       70.64      4.81 o 
   3  11   3       46.16       50.83      5.39 o 
   4  11   3        0.67        8.16      5.59 o 
   5  11   3       84.05       68.04      9.09 o 
   6  11   3       14.80       22.38     11.11 o 
  -6  12   3       26.43       24.57     13.40 o 
  -5  12   3       52.90       58.98      8.82 o 
  -4  12   3      119.19      127.90     13.49 o 
  -3  12   3       17.99       25.04      4.34 o 
  -2  12   3       14.73       17.23      3.68 o 
  -1  12   3       19.34       19.66      3.41 o 
   0  12   3       28.22       35.44      4.19 o 
   1  12   3      253.68      230.33      7.64 o 
   2  12   3      122.36      120.54      8.74 o 
   3  12   3       15.44       10.10      4.47 o 
   4  12   3       61.77       68.77      7.50 o 
   5  12   3       54.45       76.89     11.53 o 
   6  12   3        4.53       26.78     15.89 o 
  -6  13   3       16.65       15.54      8.58 o 
  -5  13   3       25.06       41.33      9.91 o 
  -4  13   3       28.55       32.82      8.76 o 
  -3  13   3      327.71      323.80     11.35 o 
  -2  13   3        4.48       15.98      6.62 o 
  -1  13   3      107.48       98.53      5.04 o 
   0  13   3       24.74       29.63      5.88 o 
   1  13   3       15.68       21.67      3.74 o 
   2  13   3      105.03      102.26     13.03 o 
   3  13   3        7.60       12.19      4.27 o 
   4  13   3        7.47       17.58      9.29 o 
   5  13   3        7.89       17.85     10.13 o 
  -6  14   3        1.07       17.57      9.52 o 
  -5  14   3       66.21       66.86     10.45 o 
  -4  14   3      111.85      107.62     10.55 o 
  -3  14   3       13.49       16.80      5.06 o 
  -2  14   3       74.24       74.99      5.71 o 
  -1  14   3       92.64       86.16      5.29 o 
   0  14   3       59.52       54.10      5.55 o 
   1  14   3       55.05       53.78      6.57 o 
   2  14   3       78.76       74.29     12.08 o 
   3  14   3       98.05       96.56     10.22 o 
   4  14   3        0.58        3.13      9.95 o 
   5  14   3        2.25       17.20      9.80 o 
  -5  15   3       16.81       21.95      8.32 o 
  -4  15   3       50.96       46.24      9.25 o 
  -3  15   3      268.48      287.95     18.96 o 
  -2  15   3      580.12      581.99     17.01 o 
  -1  15   3       17.43       18.34      5.02 o 
   0  15   3       45.98       50.28      5.60 o 
   1  15   3      182.40      172.43     13.60 o 
   2  15   3      426.99      411.65     18.81 o 
   3  15   3      234.20      235.49     15.45 o 
   4  15   3        9.73       10.31      8.01 o 
   5  15   3       19.17       11.74      9.00 o 
  -5  16   3       27.28       23.60      9.23 o 
  -4  16   3       18.88       22.00      8.42 o 
  -3  16   3        0.14        0.00      3.85 o 
  -2  16   3       34.80       35.02      5.37 o 
  -1  16   3       65.20       62.18      7.24 o 
   0  16   3       50.13       44.36      6.07 o 
   1  16   3        8.57       17.45      4.95 o 
   2  16   3       30.22       28.04      7.51 o 
   3  16   3        0.64       16.42      9.87 o 
   4  16   3        6.41       16.99     10.37 o 
   5  16   3        4.00        0.00      8.53 o 
  -5  17   3        0.01        1.44      8.20 o 
  -4  17   3        0.24       10.34      7.95 o 
  -3  17   3       33.79       38.69      6.85 o 
  -2  17   3       22.45       21.64      6.34 o 
  -1  17   3        0.47       10.94      6.35 o 
   0  17   3        4.98       11.05      4.91 o 
   1  17   3       47.69       38.43      5.64 o 
   2  17   3       15.23       16.20      9.31 o 
   3  17   3       28.83       37.39     10.11 o 
   4  17   3        7.28        1.25      7.60 o 
  -5  18   3        0.13        5.93      8.20 o 
  -4  18   3       22.16       32.32     10.33 o 
  -3  18   3        0.78       17.20      7.47 o 
  -2  18   3        3.76        0.15      5.83 o 
  -1  18   3      124.37      112.26      9.55 o 
   0  18   3       44.50       50.86      7.88 o 
   1  18   3       52.00       71.07     12.51 o 
   2  18   3        5.97        8.39      7.07 o 
   3  18   3       19.29        9.82      7.79 o 
   4  18   3       76.95       61.56     14.22 o 
  -4  19   3       29.91       44.07     13.74 o 
  -3  19   3      143.60      145.03     11.74 o 
  -2  19   3        1.51       20.35      7.66 o 
  -1  19   3        2.16        2.46      6.04 o 
   0  19   3        0.36        0.00      4.88 o 
   1  19   3      172.54      181.51     14.23 o 
   2  19   3       75.14       84.26     11.93 o 
   3  19   3       18.07       34.48     10.91 o 
   4  19   3       32.11       50.47     12.89 o 
  -4  20   3        3.80        7.34      9.98 o 
  -3  20   3       53.44       82.17     14.40 o 
  -2  20   3      130.81      121.86     12.88 o 
  -1  20   3       78.31       68.43      9.31 o 
   0  20   3        1.33        0.00      7.14 o 
   1  20   3        0.46        0.43      6.15 o 
   2  20   3        0.01       13.49     13.67 o 
   3  20   3        7.80       14.26      9.24 o 
  -3  21   3       15.16        4.26      7.72 o 
  -2  21   3       44.23       62.11     10.67 o 
  -1  21   3        0.76        0.38      6.71 o 
   0  21   3       10.74       25.87      7.86 o 
   1  21   3        7.61       15.51     11.77 o 
   2  21   3       18.58       20.74     17.23 o 
   3  21   3        0.00       29.38     20.18 o 
  -3  22   3       45.44       61.39     11.81 o 
  -2  22   3        0.41        5.02      7.66 o 
  -1  22   3        8.67       25.09      9.95 o 
   0  22   3        2.44        1.44      7.30 o 
   1  22   3       79.46       58.54     11.73 o 
   2  22   3        1.87        0.00     10.17 o 
  -2  23   3       81.76       78.67     13.28 o 
  -1  23   3        5.46        4.71      7.65 o 
   0  23   3       34.83       30.78     11.21 o 
   1  23   3       14.02       13.66     10.53 o 
  -7   0   4       14.91       34.52     14.71 o 
  -6   0   4      187.01      184.19     22.44 o 
  -5   0   4      645.01      635.36     32.75 o 
  -4   0   4      144.90      127.99     12.13 o 
  -3   0   4        6.07        8.23      6.49 o 
  -2   0   4      283.25      288.71      8.12 o 
  -1   0   4      175.40      181.65      6.94 o 
   0   0   4        5.77       14.74      2.92 o 
   1   0   4        7.34        3.30      2.32 o 
   2   0   4     1516.21     1594.21     29.55 o 
   3   0   4     1354.79     1476.26     31.99 o 
   4   0   4       52.75       36.72      6.93 o 
   5   0   4       15.10       22.27      8.17 o 
   6   0   4       14.96       34.89     11.08 o 
  -7   1   4        0.17       18.02     10.78 o 
  -6   1   4       26.14       40.09      9.78 o 
  -5   1   4        2.79       27.86     12.63 o 
  -4   1   4      151.55      158.44      9.49 o 
  -3   1   4       29.81       31.81      3.38 o 
  -2   1   4      182.44      177.40      4.48 o 
  -1   1   4      281.67      294.10      6.94 o 
   0   1   4     1262.10     1388.43     16.82 o 
   1   1   4      270.91      264.30      5.92 o 
   2   1   4        0.00        2.05      1.81 o 
   3   1   4      300.47      327.21      8.70 o 
   4   1   4      276.03      279.57      9.80 o 
   5   1   4       22.15       24.84      5.86 o 
   6   1   4       96.06       99.42     10.40 o 
  -7   2   4       23.03       37.39     11.60 o 
  -6   2   4      274.78      253.40     16.49 o 
  -5   2   4      251.74      223.24     12.92 o 
  -4   2   4      375.41      376.52     10.07 o 
  -3   2   4      649.13      683.14     13.29 o 
  -2   2   4       31.35       31.62      2.84 o 
  -1   2   4      982.79     1033.26     13.95 o 
   0   2   4       53.77       48.01      2.70 o 
   1   2   4      712.96      685.22     10.26 o 
   2   2   4        4.73        9.60      2.27 o 
   3   2   4        4.90       11.85      4.86 o 
   4   2   4       73.72       77.80      5.76 o 
   5   2   4      155.77      158.95      9.77 o 
   6   2   4       20.79       28.68      8.23 o 
  -7   3   4        1.09        4.36      7.93 o 
  -6   3   4      115.40      138.97     14.47 o 
  -5   3   4       28.48       27.84     11.54 o 
  -4   3   4       13.48       19.26      4.90 o 
  -3   3   4      732.66      757.55     15.16 o 
  -2   3   4     1522.44     1643.86     19.49 o 
  -1   3   4      403.13      434.35      8.13 o 
   0   3   4        0.12        1.39      1.35 o 
   1   3   4      264.18      254.79      5.67 o 
   2   3   4      124.30      111.14      4.07 o 
   3   3   4      154.05      135.65      5.32 o 
   4   3   4       57.01       54.92      6.74 o 
   5   3   4      543.38      552.63     23.33 o 
   6   3   4      250.69      265.19     15.87 o 
  -7   4   4       33.70       63.98     14.16 o 
  -6   4   4        7.33       20.06      8.48 o 
  -5   4   4        0.01       18.62     13.84 o 
  -4   4   4       22.24       30.42      4.52 o 
  -3   4   4       82.08       77.03      5.23 o 
  -2   4   4      105.21      120.01      7.50 o 
  -1   4   4       25.18       22.85      2.41 o 
   0   4   4      228.44      230.38      4.93 o 
   1   4   4     2095.11     2155.83     21.90 o 
   2   4   4      768.02      761.83     11.02 o 
   3   4   4      318.45      317.67      7.82 o 
   4   4   4      280.47      258.66      8.77 o 
   5   4   4       10.84        9.65      5.76 o 
   6   4   4        6.19       12.11      8.40 o 
  -7   5   4       12.12       23.74     11.31 o 
  -6   5   4        3.58       30.59     13.32 o 
  -5   5   4       41.15       42.78      6.14 o 
  -4   5   4      144.63      137.45      7.32 o 
  -3   5   4       79.87       96.38      8.79 o 
  -2   5   4      140.54      151.23      4.92 o 
  -1   5   4     1562.94     1669.78     20.12 o 
   0   5   4       32.69       27.73      3.81 o 
   1   5   4      160.35      156.32      3.69 o 
   2   5   4      142.64      160.73      6.36 o 
   3   5   4        1.92        2.17      4.94 o 
   4   5   4        0.02       12.93      8.58 o 
   5   5   4        8.98       28.69      9.25 o 
   6   5   4        0.61       12.44      8.81 o 
  -7   6   4       67.24      108.48     15.33 o 
  -6   6   4        8.29       17.19     10.56 o 
  -5   6   4       97.16       91.06      7.90 o 
  -4   6   4       57.02       67.76      6.80 o 
  -3   6   4      271.38      300.34     10.30 o 
  -2   6   4     2606.79     2711.38     30.70 o 
  -1   6   4      462.27      468.52      8.69 o 
   0   6   4      231.26      213.19      8.53 o 
   1   6   4      112.67      102.32      4.67 o 
   2   6   4      131.70      126.67      6.26 o 
   3   6   4        7.85       10.45      4.25 o 
   4   6   4       16.38       12.30      5.35 o 
   5   6   4        7.96        3.71      4.93 o 
   6   6   4       24.60       40.52     10.93 o 
  -7   7   4        0.00       20.38     10.77 o 
  -6   7   4       62.04       65.11     11.17 o 
  -5   7   4       75.60       76.53      7.54 o 
  -4   7   4       76.34       85.61      7.45 o 
  -3   7   4        8.15       13.75      7.89 o 
  -2   7   4       10.53        9.52      2.42 o 
  -1   7   4        8.37       10.64      2.53 o 
   0   7   4     1568.70     1567.89     23.07 o 
   1   7   4       48.83       38.64      3.42 o 
   2   7   4        4.12        6.73      4.10 o 
   3   7   4      271.51      291.33     18.66 o 
   4   7   4      288.14      286.11     12.21 o 
   5   7   4      281.96      274.44     14.18 o 
   6   7   4       31.15       68.35     11.04 o 
  -6   8   4       80.36       91.85     13.28 o 
  -5   8   4      371.98      369.95     15.76 o 
  -4   8   4      468.34      459.54     15.16 o 
  -3   8   4        1.24        9.22      4.44 o 
  -2   8   4        3.07        5.94      4.24 o 
  -1   8   4       30.43       27.53      3.33 o 
   0   8   4     1185.64     1191.38     19.72 o 
   1   8   4      741.04      766.46     19.20 o 
   2   8   4       56.43       48.80      4.04 o 
   3   8   4       43.58       43.23      5.24 o 
   4   8   4       46.62       31.30      6.42 o 
   5   8   4       56.33       60.90      9.26 o 
   6   8   4       22.93       21.65     11.22 o 
  -6   9   4       23.85       32.07     10.91 o 
  -5   9   4       27.06       37.58      7.39 o 
  -4   9   4      109.47      106.88      8.49 o 
  -3   9   4      147.40      137.60      5.96 o 
  -2   9   4       13.27       25.30      7.60 o 
  -1   9   4       18.75       25.73      3.73 o 
   0   9   4     1220.86     1131.66     19.60 o 
   1   9   4      451.73      434.81     13.95 o 
   2   9   4       60.91       58.24      5.29 o 
   3   9   4      375.74      368.19     12.16 o 
   4   9   4       52.81       43.10      6.78 o 
   5   9   4        3.48       13.71      7.01 o 
   6   9   4       17.06        5.70      7.41 o 
  -6  10   4        0.37       28.16     12.35 o 
  -5  10   4       88.80       71.69      9.32 o 
  -4  10   4        3.97       11.52      6.72 o 
  -3  10   4      137.60      126.50      8.30 o 
  -2  10   4       50.21       47.73      4.03 o 
  -1  10   4      227.25      215.45     10.28 o 
   0  10   4     1396.83     1431.67     23.79 o 
   1  10   4      145.30      172.34      9.62 o 
   2  10   4       27.31       19.90      3.72 o 
   3  10   4        9.52        9.75      7.37 o 
   4  10   4      185.10      154.20     10.15 o 
   5  10   4      147.19      157.38     12.13 o 
   6  10   4        8.88       31.98     10.64 o 
  -6  11   4        4.03        9.54      7.50 o 
  -5  11   4        0.00        8.73      7.23 o 
  -4  11   4        9.70       19.57      6.30 o 
  -3  11   4        8.14        5.81      2.95 o 
  -2  11   4       28.54       34.78      3.93 o 
  -1  11   4       19.35       17.98      3.69 o 
   0  11   4       55.06       53.73      5.89 o 
   1  11   4      186.25      160.70      9.10 o 
   2  11   4        9.68        9.98      6.87 o 
   3  11   4       49.07       38.05      5.31 o 
   4  11   4       23.41       20.96      7.03 o 
   5  11   4        0.00        0.17     11.45 o 
  -6  12   4       75.93       94.12     13.08 o 
  -5  12   4       56.91       53.27      9.72 o 
  -4  12   4        0.04        9.98      5.99 o 
  -3  12   4       27.69       30.80      4.52 o 
  -2  12   4       18.46       28.87      3.94 o 
  -1  12   4       68.62       79.15      6.11 o 
   0  12   4       98.02       91.93      5.62 o 
   1  12   4       65.02       78.39     11.40 o 
   2  12   4       10.16       20.24     10.66 o 
   3  12   4       86.49       82.17     10.07 o 
   4  12   4        5.61       13.24      5.40 o 
   5  12   4       23.95       25.75     11.07 o 
  -6  13   4       10.20       24.14      9.96 o 
  -5  13   4       88.85       93.04     11.63 o 
  -4  13   4      298.91      291.87     14.94 o 
  -3  13   4       85.22       81.73      7.28 o 
  -2  13   4       91.28       97.76      6.05 o 
  -1  13   4      157.32      164.86      9.37 o 
   0  13   4        0.91        6.91      4.38 o 
   1  13   4        9.17        4.37      6.08 o 
   2  13   4        0.04       11.22      8.72 o 
   3  13   4       84.43       96.36     10.01 o 
   4  13   4       87.34       98.13     14.61 o 
   5  13   4        1.77       12.45      9.52 o 
  -5  14   4        0.34       11.64      9.45 o 
  -4  14   4      130.21      109.72     11.13 o 
  -3  14   4      241.35      244.43     10.31 o 
  -2  14   4       30.39       34.42      4.60 o 
  -1  14   4       95.30      104.54      7.60 o 
   0  14   4       34.01       42.27      6.51 o 
   1  14   4        1.23        5.74      5.63 o 
   2  14   4       94.85       97.06      9.95 o 
   3  14   4       14.41       20.10     12.13 o 
   4  14   4       66.41       62.48     10.92 o 
   5  14   4        9.50       16.12     10.13 o 
  -5  15   4        4.25        0.00      5.97 o 
  -4  15   4       16.89       27.33      7.26 o 
  -3  15   4       57.37       54.71      6.47 o 
  -2  15   4       55.54       53.60      8.19 o 
  -1  15   4      303.65      302.82     12.73 o 
   0  15   4        0.83        6.55      6.55 o 
   1  15   4       30.32       33.60      7.34 o 
   2  15   4      181.55      176.99     13.30 o 
   3  15   4       56.04       49.48     10.97 o 
   4  15   4        2.68        5.64      7.32 o 
   5  15   4        0.11        4.80     10.00 o 
  -5  16   4       28.07       30.48     10.41 o 
  -4  16   4        8.34       44.05     15.52 o 
  -3  16   4      150.25      153.24      8.98 o 
  -2  16   4      112.40      105.71      9.75 o 
  -1  16   4        5.28        3.68      5.85 o 
   0  16   4      192.94      194.59     15.13 o 
   1  16   4      300.71      312.26     16.48 o 
   2  16   4       90.78       80.11     11.45 o 
   3  16   4        9.46        9.20      7.78 o 
   4  16   4        0.07        5.20      7.64 o 
  -5  17   4       15.75       33.12     12.52 o 
  -4  17   4       30.75       27.19     12.48 o 
  -3  17   4       45.16       38.72      6.88 o 
  -2  17   4        1.60       17.08     14.09 o 
  -1  17   4       70.96       77.34      8.48 o 
   0  17   4        1.07        7.17      6.26 o 
   1  17   4       21.54       32.38      9.11 o 
   2  17   4        1.42        2.90      6.61 o 
   3  17   4       29.62       43.47     12.35 o 
   4  17   4        9.18        6.81      8.09 o 
  -4  18   4        1.46       21.81      9.86 o 
  -3  18   4       16.93       26.76      8.39 o 
  -2  18   4        3.20       17.03     10.50 o 
  -1  18   4       48.89       56.65      8.29 o 
   0  18   4       11.55       23.21      6.12 o 
   1  18   4       22.25       19.43      7.86 o 
   2  18   4       21.34       91.26     30.11 o 
   3  18   4        2.30        8.37      8.48 o 
   4  18   4       11.30       24.04     16.87 o 
  -4  19   4        0.46       19.00     10.74 o 
  -3  19   4       44.45       52.45      9.60 o 
  -2  19   4       16.77       17.72      7.77 o 
  -1  19   4       41.93       46.10      8.78 o 
   0  19   4        2.99       10.93      7.59 o 
   1  19   4       83.95       86.48     11.57 o 
   2  19   4       90.70       84.23     13.29 o 
   3  19   4        8.06       18.58     10.68 o 
  -3  20   4        0.02        6.31      7.94 o 
  -2  20   4        2.47        1.95      6.30 o 
  -1  20   4      105.86      101.23     11.10 o 
   0  20   4        1.87        4.76      7.57 o 
   1  20   4        1.03        0.00      7.45 o 
   2  20   4        1.12       10.19      9.07 o 
   3  20   4       45.17       54.05     22.85 o 
  -3  21   4       23.85       13.23     10.62 o 
  -2  21   4        6.67       14.54      8.79 o 
  -1  21   4       24.40       37.48      9.81 o 
   0  21   4       65.17       70.80     13.07 o 
   1  21   4       18.53       36.03     12.26 o 
   2  21   4       18.38       14.05      9.30 o 
  -2  22   4       10.91       27.38     11.89 o 
  -1  22   4        2.75       13.61      8.05 o 
   0  22   4       14.83        4.99      8.94 o 
   1  22   4        7.33       29.18     12.87 o 
   2  22   4        4.02       11.26      9.73 o 
  -1  23   4        5.47        0.00      8.29 o 
   0  23   4       51.40       49.77     14.23 o 
  -7   1   5        6.06       12.95     10.53 o 
  -6   1   5       64.96       42.51     10.36 o 
  -5   1   5       27.83       35.83      8.98 o 
  -4   1   5        1.45       15.23     12.03 o 
  -3   1   5       85.35       85.27      4.93 o 
  -2   1   5       47.90       52.94      3.96 o 
  -1   1   5      144.37      136.54      5.11 o 
   0   1   5        2.27        3.76      2.31 o 
   1   1   5      143.81      143.35      5.25 o 
   2   1   5        1.99        2.58      2.33 o 
   3   1   5      192.16      198.50      7.22 o 
   4   1   5       78.40       67.07      6.10 o 
   5   1   5       35.66       41.99      6.16 o 
   6   1   5        2.51       26.50     17.90 o 
  -7   2   5        6.19       13.71     13.29 o 
  -6   2   5        0.01       17.39     13.65 o 
  -5   2   5      107.70      126.48     15.33 o 
  -4   2   5       50.23       47.24      5.95 o 
  -3   2   5      306.44      300.46      6.48 o 
  -2   2   5      394.49      422.27      8.90 o 
  -1   2   5       78.13       82.03      3.99 o 
   0   2   5      515.65      561.79     10.47 o 
   1   2   5      119.46      117.06      4.51 o 
   2   2   5        5.78        3.90      2.39 o 
   3   2   5       38.57       33.29      5.09 o 
   4   2   5      138.36      139.88      7.21 o 
   5   2   5       14.52       27.07      7.39 o 
   6   2   5       65.88       59.96     10.65 o 
  -7   3   5        7.25       14.79     20.20 o 
  -6   3   5       16.60       35.24     13.18 o 
  -5   3   5      152.49      144.25     12.45 o 
  -4   3   5       11.02       15.81      3.99 o 
  -3   3   5       48.39       52.36      5.68 o 
  -2   3   5       88.94       82.14      4.84 o 
  -1   3   5       43.32       43.76      3.47 o 
   0   3   5     1117.64     1179.73     16.86 o 
   1   3   5      472.91      513.56      9.63 o 
   2   3   5      135.29      135.22      6.63 o 
   3   3   5        3.62        4.81      4.55 o 
   4   3   5      118.00      135.60      9.66 o 
   5   3   5       18.13       12.15      6.55 o 
   6   3   5        0.18        1.81      6.75 o 
  -7   4   5       28.88       40.75     12.93 o 
  -6   4   5       94.89      118.76     15.16 o 
  -5   4   5       31.05       27.51      7.74 o 
  -4   4   5       74.29       91.95      8.96 o 
  -3   4   5      255.79      248.48      9.08 o 
  -2   4   5      125.07      131.09      7.84 o 
  -1   4   5      152.93      167.99      5.47 o 
   0   4   5     1189.76     1294.49     25.28 o 
   1   4   5        0.00        2.94      2.43 o 
   2   4   5       25.30       20.94      2.41 o 
   3   4   5       25.66       23.10      4.91 o 
   4   4   5        3.46       17.46      6.23 o 
   5   4   5       53.65       55.19      8.90 o 
   6   4   5        1.96       14.51      9.90 o 
  -6   5   5       24.72       41.15     10.11 o 
  -5   5   5      210.74      196.66     15.23 o 
  -4   5   5        1.54        5.13      4.02 o 
  -3   5   5        0.00        5.33      5.09 o 
  -2   5   5       30.13       29.35      3.01 o 
  -1   5   5      319.17      343.43     10.40 o 
   0   5   5       15.34       18.32      2.29 o 
   1   5   5        0.01        2.06      2.08 o 
   2   5   5       31.50       40.38      5.10 o 
   3   5   5        0.18        5.46      3.98 o 
   4   5   5        8.21       18.91      8.53 o 
   5   5   5       15.36        8.88      6.32 o 
   6   5   5       12.45       13.67      8.52 o 
  -6   6   5      177.42      166.64     16.17 o 
  -5   6   5       40.05       27.63      6.18 o 
  -4   6   5      172.75      170.50      9.50 o 
  -3   6   5       75.26       67.85      7.57 o 
  -2   6   5       20.45       23.42      3.03 o 
  -1   6   5       23.10       23.26      3.17 o 
   0   6   5       34.38       31.87      2.46 o 
   1   6   5      537.81      506.27      9.11 o 
   2   6   5      109.87      100.79      5.85 o 
   3   6   5       51.21       72.10      8.24 o 
   4   6   5      124.34      117.70      8.98 o 
   5   6   5       14.33       15.65      6.98 o 
   6   6   5        2.39        3.94      7.78 o 
  -6   7   5        0.02        3.63      8.72 o 
  -5   7   5      107.34      107.47      9.97 o 
  -4   7   5      184.72      181.66      9.99 o 
  -3   7   5      425.26      402.45     13.06 o 
  -2   7   5       28.16       32.00      3.38 o 
  -1   7   5      222.50      244.87      6.78 o 
   0   7   5       15.24       21.18      2.70 o 
   1   7   5      190.60      184.89      9.62 o 
   2   7   5      203.09      174.61     11.74 o 
   3   7   5        0.89       16.49     11.54 o 
   4   7   5       96.80       91.25      8.26 o 
   5   7   5      116.68      105.61     10.75 o 
   6   7   5        0.19        3.02      8.03 o 
  -6   8   5       35.90       57.54     12.41 o 
  -5   8   5       52.51       52.03      7.96 o 
  -4   8   5       27.31       53.00      7.65 o 
  -3   8   5       56.85       40.91      5.85 o 
  -2   8   5       20.54       23.47      3.41 o 
  -1   8   5      767.78      779.42     14.72 o 
   0   8   5      686.60      719.23     15.18 o 
   1   8   5      257.92      267.94     11.71 o 
   2   8   5      402.87      382.82     15.10 o 
   3   8   5        0.00       11.57      7.18 o 
   4   8   5       20.73       16.32      5.45 o 
   5   8   5        7.18       21.32      8.03 o 
  -6   9   5        3.46        2.88      7.91 o 
  -5   9   5        7.39       12.81      8.88 o 
  -4   9   5      149.63      160.73     11.17 o 
  -3   9   5       67.63       60.11      7.13 o 
  -2   9   5       52.31       56.69      6.52 o 
  -1   9   5      117.96      109.50      7.33 o 
   0   9   5      149.77      148.27      6.68 o 
   1   9   5      592.73      601.53     18.41 o 
   2   9   5      141.44      134.28     10.10 o 
   3   9   5      108.59       89.65      6.82 o 
   4   9   5       60.78       70.23      7.53 o 
   5   9   5        3.64        7.73      7.82 o 
  -6  10   5        8.69       20.05     10.45 o 
  -5  10   5       18.31       12.33      6.75 o 
  -4  10   5      112.68      100.47      9.58 o 
  -3  10   5       99.90       88.16      5.82 o 
  -2  10   5      185.34      185.64      7.73 o 
  -1  10   5      512.79      547.52     15.02 o 
   0  10   5       80.34       79.25      5.78 o 
   1  10   5       33.43       34.69      6.20 o 
   2  10   5      407.14      393.47     17.20 o 
   3  10   5       27.43       27.40      7.12 o 
   4  10   5        1.77        2.23      9.09 o 
   5  10   5        4.35        6.64      8.99 o 
  -6  11   5        0.91        8.56      9.25 o 
  -5  11   5        0.08        0.00      7.10 o 
  -4  11   5      146.39      138.71     11.25 o 
  -3  11   5      127.49      104.94      6.34 o 
  -2  11   5      666.09      629.77     14.14 o 
  -1  11   5        3.80        3.34      3.69 o 
   0  11   5      507.34      509.75     13.41 o 
   1  11   5       30.30       37.15      7.17 o 
   2  11   5       13.01       30.51     10.09 o 
   3  11   5        2.57       13.29      8.32 o 
   4  11   5       10.81        1.69      6.28 o 
   5  11   5        1.81       15.35      9.50 o 
  -6  12   5        2.46        9.29     10.14 o 
  -5  12   5       36.69       49.98      9.73 o 
  -4  12   5       51.07       69.38      9.22 o 
  -3  12   5        1.76        4.31      4.24 o 
  -2  12   5       29.35       34.50      4.86 o 
  -1  12   5       26.29       32.84      5.76 o 
   0  12   5       51.60       52.04      5.40 o 
   1  12   5      437.89      430.87     17.17 o 
   2  12   5        4.47       16.43     10.12 o 
   3  12   5       35.04       37.83      8.86 o 
   4  12   5        2.33        8.45      8.95 o 
   5  12   5       24.03       31.47     11.45 o 
  -5  13   5        0.41        3.18      6.95 o 
  -4  13   5       77.49       79.68      9.71 o 
  -3  13   5        0.14       10.47      7.35 o 
  -2  13   5       25.00       30.77      5.73 o 
  -1  13   5      192.66      187.18     10.37 o 
   0  13   5       17.85       26.00      7.65 o 
   1  13   5       50.09       79.54     14.53 o 
   2  13   5      461.30      440.51     20.31 o 
   3  13   5       64.14       56.96     10.16 o 
   4  13   5       15.56       24.77      9.51 o 
   5  13   5       47.42       39.65     14.11 o 
  -5  14   5        1.27        9.37      8.20 o 
  -4  14   5        0.28       10.95      8.40 o 
  -3  14   5      164.12      162.40      8.84 o 
  -2  14   5      121.56      110.46      8.60 o 
  -1  14   5       10.93       21.00      7.28 o 
   0  14   5       83.62       69.45     13.23 o 
   1  14   5      406.52      384.30     18.04 o 
   2  14   5      275.71      275.50     16.08 o 
   3  14   5        0.04        2.16      6.46 o 
   4  14   5       22.51       25.38      9.10 o 
  -5  15   5        2.32        0.00      7.86 o 
  -4  15   5        0.75       18.79      7.42 o 
  -3  15   5        3.34       10.35      6.41 o 
  -2  15   5      117.29      133.57     11.92 o 
  -1  15   5       22.91       27.76      6.33 o 
   0  15   5      109.18      104.77      7.92 o 
   1  15   5        0.09        0.00      5.42 o 
   2  15   5       20.13       16.23      8.07 o 
   3  15   5       25.22       20.45      9.39 o 
   4  15   5        0.00       10.95      8.50 o 
  -5  16   5       18.69       27.45      9.84 o 
  -4  16   5       50.92       50.03     10.32 o 
  -3  16   5        5.81       17.11      7.66 o 
  -2  16   5      187.18      175.74     11.47 o 
  -1  16   5      242.51      244.90     12.23 o 
   0  16   5        8.44       17.42      6.07 o 
   1  16   5        0.80        0.00      5.28 o 
   2  16   5        8.80        3.57      7.88 o 
   3  16   5       30.35       33.54     11.50 o 
   4  16   5        0.35        8.31      8.85 o 
  -4  17   5        4.03        0.00      7.86 o 
  -3  17   5        0.32       31.15     12.28 o 
  -2  17   5        8.82       16.76      6.78 o 
  -1  17   5       18.32       35.47     11.95 o 
   0  17   5       42.94       40.97      8.61 o 
   1  17   5        7.96       16.60      9.12 o 
   2  17   5        0.64        0.25      6.51 o 
   3  17   5       87.88       85.46     13.21 o 
   4  17   5        0.01       12.12     17.64 o 
  -4  18   5        1.20       12.92     11.63 o 
  -3  18   5        0.84       14.53     13.26 o 
  -2  18   5        2.32        0.00      5.15 o 
  -1  18   5        0.14       10.92      7.08 o 
   0  18   5        7.72       10.14     11.62 o 
   1  18   5       37.38       49.88     17.51 o 
   2  18   5        0.64       13.40     13.93 o 
   3  18   5        0.85        2.68      9.60 o 
  -3  19   5        4.20       13.61     12.59 o 
  -2  19   5       16.18       22.71      8.11 o 
  -1  19   5        0.85        5.71      6.83 o 
   0  19   5      179.88      162.45     20.69 o 
   1  19   5       72.73       59.15     11.81 o 
   2  19   5        2.82       12.39      9.16 o 
   3  19   5       15.88       19.49     11.52 o 
  -3  20   5       25.47       36.01     12.05 o 
  -2  20   5       42.33       61.58     12.58 o 
  -1  20   5       60.10       59.45      9.53 o 
   0  20   5       14.07       12.35      8.65 o 
   1  20   5       28.05       33.56     14.72 o 
   2  20   5        0.83        0.00      9.55 o 
  -2  21   5       36.62       37.56     10.42 o 
  -1  21   5        2.46        0.00      6.75 o 
   0  21   5       26.78       53.25     18.89 o 
   1  21   5       21.21       14.38      9.93 o 
   2  21   5       69.52      102.95     15.75 o 
  -1  22   5       19.27       32.18     25.62 o 
   0  22   5       11.50       31.46     11.70 o 
  -6   0   6      163.85      151.50     22.58 o 
  -5   0   6      745.70      673.56     38.34 o 
  -4   0   6      472.41      439.70     25.35 o 
  -3   0   6      464.12      464.66     14.56 o 
  -2   0   6      488.29      466.11     15.15 o 
  -1   0   6      794.16      897.11     23.56 o 
   0   0   6      548.41      579.55     17.72 o 
   1   0   6       37.74       48.87      6.07 o 
   2   0   6      135.49      141.05      9.37 o 
   3   0   6      256.12      263.74     13.62 o 
   4   0   6        2.31       18.69     21.17 o 
   5   0   6       18.95       27.06     14.64 o 
  -6   1   6       81.89       72.09     13.55 o 
  -5   1   6       88.96       88.00     10.79 o 
  -4   1   6        3.39        4.25      9.71 o 
  -3   1   6       70.95       65.86      4.13 o 
  -2   1   6      124.40      117.51      6.05 o 
  -1   1   6        0.16        8.06      3.20 o 
   0   1   6      259.10      296.91      8.44 o 
   1   1   6       16.30       21.51      3.39 o 
   2   1   6        7.93       17.83      3.69 o 
   3   1   6       67.17       69.19      6.90 o 
   4   1   6        0.08        3.67      4.40 o 
   5   1   6       55.66       61.69      9.47 o 
  -6   2   6       69.16       67.59     11.96 o 
  -5   2   6      154.22      156.88     13.30 o 
  -4   2   6      103.08       95.46      9.68 o 
  -3   2   6        7.13       11.67      2.62 o 
  -2   2   6      176.46      167.59      6.25 o 
  -1   2   6       37.40       43.23      6.91 o 
   0   2   6       13.93       11.96      2.91 o 
   1   2   6      421.88      447.06     10.52 o 
   2   2   6      360.21      372.14      9.86 o 
   3   2   6       13.76       16.78      5.02 o 
   4   2   6       79.00       96.59      9.99 o 
   5   2   6      129.99      107.93     10.61 o 
  -6   3   6        3.23        6.12     11.58 o 
  -5   3   6        4.26       29.69      9.81 o 
  -4   3   6       22.75       29.21      6.18 o 
  -3   3   6        9.65       16.03      4.32 o 
  -2   3   6       82.68       96.24      6.11 o 
  -1   3   6       79.40       72.51      5.04 o 
   0   3   6        0.29        0.00      2.89 o 
   1   3   6        0.96        0.00      2.62 o 
   2   3   6      386.78      392.57      9.79 o 
   3   3   6       11.78        7.79      3.42 o 
   4   3   6       65.38       68.12     13.14 o 
   5   3   6        4.25       16.57      8.33 o 
  -6   4   6       43.08       36.26     11.97 o 
  -5   4   6       44.99       57.47     10.84 o 
  -4   4   6       34.16       40.60     10.71 o 
  -3   4   6      439.25      432.45     16.01 o 
  -2   4   6      221.73      233.73      9.61 o 
  -1   4   6      431.19      454.48     12.83 o 
   0   4   6        3.21       10.66      3.68 o 
   1   4   6      438.46      452.52     12.98 o 
   2   4   6        6.23       15.78      3.20 o 
   3   4   6       10.90       14.64      7.76 o 
   4   4   6        2.61        6.39      5.62 o 
   5   4   6      139.87      162.16     14.37 o 
  -6   5   6        0.36        0.00      8.10 o 
  -5   5   6        0.52        0.00      5.86 o 
  -4   5   6        2.83       17.31      5.22 o 
  -3   5   6        4.66       12.07      6.67 o 
  -2   5   6       15.35       17.93      3.40 o 
  -1   5   6      233.34      241.49      7.63 o 
   0   5   6       35.08       42.23      3.36 o 
   1   5   6        0.01        0.73      2.01 o 
   2   5   6        0.92        0.00      2.82 o 
   3   5   6      258.92      270.86     11.61 o 
   4   5   6        5.56       14.22      6.20 o 
   5   5   6        1.92        0.00      5.77 o 
  -6   6   6        0.18        0.00     10.02 o 
  -5   6   6       63.22       56.87     11.14 o 
  -4   6   6        0.63       10.75      9.28 o 
  -3   6   6       94.56       95.62      7.70 o 
  -2   6   6       31.24       44.17      6.06 o 
  -1   6   6      195.28      183.91      6.78 o 
   0   6   6        6.48       11.48      2.64 o 
   1   6   6        3.24        1.23      1.82 o 
   2   6   6       26.99       28.40      7.40 o 
   3   6   6      420.29      440.93     14.98 o 
   4   6   6        4.98       17.04      6.66 o 
   5   6   6       11.22       27.23      8.31 o 
  -6   7   6      114.87      134.24     16.20 o 
  -5   7   6      112.41       91.19     12.03 o 
  -4   7   6      103.32      114.91      9.48 o 
  -3   7   6       11.85       19.22      5.15 o 
  -2   7   6      242.60      241.73      8.11 o 
  -1   7   6      193.65      177.63      6.69 o 
   0   7   6        2.17        6.37      3.04 o 
   1   7   6       27.95       34.95      5.02 o 
   2   7   6        9.20        8.72      5.10 o 
   3   7   6      106.24      112.03      7.41 o 
   4   7   6      132.23      126.88     10.38 o 
   5   7   6       21.00       43.09      8.34 o 
  -6   8   6       29.22       45.08     11.17 o 
  -5   8   6        0.10        7.49      8.95 o 
  -4   8   6      507.78      492.85     17.80 o 
  -3   8   6      707.58      704.36     19.50 o 
  -2   8   6       77.55       76.97      5.20 o 
  -1   8   6       16.46       29.30      6.07 o 
   0   8   6       21.84       18.14      3.66 o 
   1   8   6      261.53      248.88     12.71 o 
   2   8   6       68.32       93.98     14.90 o 
   3   8   6       23.58       31.08      5.49 o 
   4   8   6       29.58       38.01      7.77 o 
   5   8   6        6.26       26.12      9.44 o 
  -6   9   6        7.03       16.52     16.24 o 
  -5   9   6        0.01       14.61      6.90 o 
  -4   9   6      341.47      325.77     15.19 o 
  -3   9   6       13.95       14.73      5.83 o 
  -2   9   6        8.68        9.34      3.33 o 
  -1   9   6      169.31      161.90      8.29 o 
   0   9   6        0.01        0.00      3.35 o 
   1   9   6       27.74       29.85      6.44 o 
   2   9   6      182.64      165.07     11.81 o 
   3   9   6       83.47       86.01     11.23 o 
   4   9   6       19.67       41.57     10.02 o 
   5   9   6       13.01        0.48      7.35 o 
  -6  10   6       42.04       65.54     15.42 o 
  -5  10   6       45.27       61.57      9.99 o 
  -4  10   6       92.99      109.44     10.45 o 
  -3  10   6        9.56       28.08     10.11 o 
  -2  10   6       20.27       23.66      4.13 o 
  -1  10   6       77.98       81.80      7.33 o 
   0  10   6       39.07       39.29      4.77 o 
   1  10   6      414.29      375.84     15.75 o 
   2  10   6       61.71       89.71     10.35 o 
   3  10   6       79.96       75.63     10.06 o 
   4  10   6       95.56       93.73     13.58 o 
   5  10   6        0.19        4.01      8.74 o 
  -5  11   6        2.88        4.55      8.00 o 
  -4  11   6        0.13        7.05      7.75 o 
  -3  11   6        6.58       21.73      5.93 o 
  -2  11   6        1.46        4.08      3.26 o 
  -1  11   6       13.58       18.36      4.89 o 
   0  11   6       58.94       48.39      5.74 o 
   1  11   6      118.37      130.10     11.66 o 
   2  11   6      293.81      250.73     15.47 o 
   3  11   6        0.28        5.99      6.64 o 
   4  11   6        0.16        9.64     12.82 o 
   5  11   6       23.06       43.34     12.09 o 
  -5  12   6       70.26       88.35     11.45 o 
  -4  12   6       42.07       43.61      8.82 o 
  -3  12   6      267.65      234.68     11.97 o 
  -2  12   6      233.28      225.21     12.68 o 
  -1  12   6        4.09       10.67      6.14 o 
   0  12   6      206.55      165.54     12.30 o 
   1  12   6      139.84      132.50     10.77 o 
   2  12   6       76.15       69.21     10.22 o 
   3  12   6        4.83        4.92      8.80 o 
   4  12   6       65.74       71.17     13.54 o 
  -5  13   6      152.61      156.90     14.88 o 
  -4  13   6       65.03       71.11     10.04 o 
  -3  13   6       91.34       92.88      8.66 o 
  -2  13   6       55.10       64.11      7.78 o 
  -1  13   6       27.25       28.99      8.17 o 
   0  13   6      549.54      465.98     15.23 o 
   1  13   6       85.74       78.69     10.42 o 
   2  13   6       89.60      107.63     12.71 o 
   3  13   6       10.66       30.76     21.42 o 
   4  13   6        1.22        0.00      7.75 o 
  -5  14   6       84.10      101.90     14.56 o 
  -4  14   6       19.93       24.63     13.10 o 
  -3  14   6       87.59       88.63     11.54 o 
  -2  14   6       27.77       27.40      6.84 o 
  -1  14   6      154.49      142.18     10.03 o 
   0  14   6      585.95      558.77     22.76 o 
   1  14   6       63.87       68.86     10.10 o 
   2  14   6        0.87        0.33     12.05 o 
   3  14   6       18.11       42.24     10.64 o 
   4  14   6        1.95        7.31      8.70 o 
  -5  15   6       17.75       38.60     16.80 o 
  -4  15   6        1.96       13.72     12.89 o 
  -3  15   6        5.25        5.09      7.68 o 
  -2  15   6       90.36       93.88      9.21 o 
  -1  15   6      248.14      228.82     12.94 o 
   0  15   6       40.95       42.77      9.87 o 
   1  15   6      336.60      304.10     17.74 o 
   2  15   6        4.61        0.00      6.65 o 
   3  15   6        0.23        0.00      8.14 o 
   4  15   6        0.85       10.02      9.07 o 
  -4  16   6       14.72       20.39     12.36 o 
  -3  16   6        3.86        9.51      8.22 o 
  -2  16   6        0.09       11.42      6.60 o 
  -1  16   6       16.14       20.35      6.49 o 
   0  16   6      126.94      138.16     13.58 o 
   1  16   6       11.91       21.89      9.10 o 
   2  16   6        4.68       14.12      8.71 o 
   3  16   6        0.43        0.00      6.60 o 
  -4  17   6        4.22        6.09     10.03 o 
  -3  17   6       20.25       40.81     13.67 o 
  -2  17   6        1.64        0.00      6.03 o 
  -1  17   6        0.76        5.38      5.58 o 
   0  17   6       12.01       21.62      9.29 o 
   1  17   6        0.42        0.00      8.59 o 
   2  17   6        0.16        3.92      7.20 o 
   3  17   6       18.18       34.51     11.29 o 
  -3  18   6       14.88       32.28     10.92 o 
  -2  18   6       21.70       50.36      8.97 o 
  -1  18   6       41.71       48.26     10.44 o 
   0  18   6       44.33       54.82     12.43 o 
   1  18   6        0.07       12.19      8.72 o 
   2  18   6        5.05        9.52      9.64 o 
   3  18   6       14.85       26.12     12.13 o 
  -3  19   6      122.23      144.76     17.87 o 
  -2  19   6      101.73       71.82     11.02 o 
  -1  19   6       42.81       53.23     12.14 o 
   0  19   6       10.07       14.46     10.23 o 
   1  19   6       58.76       69.10     13.36 o 
   2  19   6        1.06        6.44      9.40 o 
  -2  20   6       12.06       13.41      8.35 o 
  -1  20   6      122.48      101.93     14.67 o 
   0  20   6        0.04       22.18     10.36 o 
   1  20   6        3.22        7.52      9.79 o 
  -1  21   6        2.43        3.46      9.27 o 
   0  21   6        1.58        2.18      9.25 o 
  -6   1   7        9.34        0.00     12.44 o 
  -5   1   7      146.57      131.21     13.37 o 
  -4   1   7       10.53       13.74      8.41 o 
  -3   1   7       19.91       19.15      3.70 o 
  -2   1   7      246.54      262.49     15.78 o 
  -1   1   7      295.46      328.09     10.41 o 
   0   1   7      244.12      253.31      9.75 o 
   1   1   7       73.81       91.17      8.05 o 
   2   1   7       92.55       86.66      6.14 o 
   3   1   7       35.45       49.39      5.69 o 
   4   1   7       65.79       66.71      8.54 o 
   5   1   7       54.89       58.67     11.56 o 
  -6   2   7        3.30        0.00      8.26 o 
  -5   2   7       50.33       59.21     12.38 o 
  -4   2   7       17.83       12.63      7.24 o 
  -3   2   7        4.76        4.91      3.66 o 
  -2   2   7        2.17        7.97      4.45 o 
  -1   2   7      121.00      126.82      6.90 o 
   0   2   7       53.98       61.89      9.58 o 
   1   2   7       19.63       17.78      3.85 o 
   2   2   7       60.34       63.04      7.15 o 
   3   2   7      109.00      107.90      8.85 o 
   4   2   7      348.31      348.63     16.33 o 
   5   2   7        4.18        6.64      8.99 o 
  -6   3   7       16.76       19.60     10.40 o 
  -5   3   7        0.78        0.00      6.37 o 
  -4   3   7        1.99       10.16     11.39 o 
  -3   3   7      849.43      802.58     16.62 o 
  -2   3   7      153.73      161.04      9.28 o 
  -1   3   7       28.71       34.07      5.31 o 
   0   3   7       18.80       21.18      3.70 o 
   1   3   7       26.16       29.89      4.58 o 
   2   3   7      251.29      270.05      9.21 o 
   3   3   7      133.33      153.59      9.66 o 
   4   3   7       13.62       12.79      6.50 o 
   5   3   7        0.88        0.00      6.92 o 
  -6   4   7       40.56       44.86     13.31 o 
  -5   4   7        1.22        1.74      6.62 o 
  -4   4   7      650.08      599.51     18.39 o 
  -3   4   7      205.80      193.22      7.47 o 
  -2   4   7      188.85      176.99      7.64 o 
  -1   4   7       15.77       19.95      4.02 o 
   0   4   7       63.59       57.73      6.85 o 
   1   4   7       36.47       44.18      4.32 o 
   2   4   7        1.06        2.43      3.68 o 
   3   4   7       34.94       49.55     11.32 o 
   4   4   7       40.99       67.45      9.21 o 
   5   4   7        7.70        0.72      5.83 o 
  -6   5   7       57.82       60.26     12.67 o 
  -5   5   7       60.38       41.73      9.91 o 
  -4   5   7      244.68      228.75     11.58 o 
  -3   5   7       19.78       19.58      5.71 o 
  -2   5   7        0.26        2.77      4.57 o 
  -1   5   7        8.92       11.74      3.97 o 
   0   5   7       47.35       43.38      4.26 o 
   1   5   7        6.85       10.60      4.81 o 
   2   5   7       40.65       47.54      5.72 o 
   3   5   7      123.92      127.35      9.38 o 
   4   5   7        6.89       11.46      6.13 o 
   5   5   7        0.10       32.58     19.73 o 
  -6   6   7       15.03       26.64     20.63 o 
  -5   6   7       20.09       19.65      9.59 o 
  -4   6   7       30.28       32.44      7.19 o 
  -3   6   7      180.48      179.46     10.27 o 
  -2   6   7      690.59      683.05     16.01 o 
  -1   6   7        5.41       13.61      3.96 o 
   0   6   7       79.82       82.63      5.37 o 
   1   6   7       69.47       72.38      4.69 o 
   2   6   7      856.96      799.66     19.82 o 
   3   6   7      276.91      274.18     12.93 o 
   4   6   7        2.39        1.89      4.91 o 
   5   6   7       22.06       26.93     12.82 o 
  -6   7   7        7.95       42.83     15.42 o 
  -5   7   7      130.95      146.89     15.11 o 
  -4   7   7       37.01       37.86      7.09 o 
  -3   7   7        0.40        9.09      5.48 o 
  -2   7   7      346.90      333.62     11.07 o 
  -1   7   7        0.43        4.26      3.27 o 
   0   7   7        6.11        4.50      3.45 o 
   1   7   7      165.79      133.12     11.45 o 
   2   7   7       41.59       43.80     10.85 o 
   3   7   7        2.27       24.33      6.16 o 
   4   7   7       51.33       67.20     12.33 o 
   5   7   7       23.75       32.58     16.35 o 
  -6   8   7        0.45        8.68      9.99 o 
  -5   8   7       97.77       97.21     13.44 o 
  -4   8   7      166.68      172.32     11.20 o 
  -3   8   7       77.62       73.13      8.71 o 
  -2   8   7       55.10       63.39      5.51 o 
  -1   8   7        2.17        5.50      2.77 o 
   0   8   7      109.45      109.89      7.37 o 
   1   8   7      307.52      298.68     15.43 o 
   2   8   7        0.10        3.90      9.32 o 
   3   8   7        6.78       11.29      7.77 o 
   4   8   7        3.10        3.14      8.53 o 
  -5   9   7        5.44       15.30     10.36 o 
  -4   9   7       12.81       39.41      7.86 o 
  -3   9   7       61.77       78.47      8.07 o 
  -2   9   7       48.97       40.11      4.95 o 
  -1   9   7       20.30       21.08      5.29 o 
   0   9   7       54.17       55.18      6.02 o 
   1   9   7       23.78       29.45      7.99 o 
   2   9   7      187.79      159.52     13.66 o 
   3   9   7        2.03       13.01      8.99 o 
   4   9   7        1.47       15.41      9.37 o 
  -5  10   7       78.33      103.87     16.61 o 
  -4  10   7        0.31        7.59      6.58 o 
  -3  10   7        1.10       10.42      7.68 o 
  -2  10   7       42.59       47.72      6.78 o 
  -1  10   7       35.70       34.70      6.21 o 
   0  10   7      159.59      167.04      9.23 o 
   1  10   7      251.62      219.00     14.31 o 
   2  10   7       28.42       34.24      9.11 o 
   3  10   7        0.14        0.00      8.12 o 
   4  10   7        0.01       13.01     12.88 o 
  -5  11   7       37.20       34.77     10.83 o 
  -4  11   7        5.58       17.80     10.52 o 
  -3  11   7       13.57       23.21      6.30 o 
  -2  11   7       16.82       26.30      8.18 o 
  -1  11   7        9.09        9.16      4.96 o 
   0  11   7        4.17       11.41      5.64 o 
   1  11   7       68.82       61.53      9.08 o 
   2  11   7        3.10        0.66      6.31 o 
   3  11   7       13.50       12.04      8.67 o 
   4  11   7        0.72        0.00      9.51 o 
  -5  12   7        3.35       23.53     11.07 o 
  -4  12   7       53.78       53.88      9.22 o 
  -3  12   7       21.40       36.06      9.46 o 
  -2  12   7       30.50       29.93      6.98 o 
  -1  12   7       94.67       79.27      8.41 o 
   0  12   7       19.81       21.53      7.79 o 
   1  12   7      110.20      117.93     11.71 o 
   2  12   7       51.67       62.35     11.82 o 
   3  12   7        9.72        6.90      7.32 o 
   4  12   7       25.32       31.58     17.72 o 
  -5  13   7       16.82        6.63     11.38 o 
  -4  13   7        8.01       14.51      9.76 o 
  -3  13   7        1.69        5.45      8.43 o 
  -2  13   7        0.04       12.57      5.75 o 
  -1  13   7       41.36       45.77      7.60 o 
   0  13   7       13.25       17.90      8.12 o 
   1  13   7       39.61       39.00      9.55 o 
   2  13   7        3.86        0.00      7.60 o 
   3  13   7        2.01       14.00      9.57 o 
   4  13   7        0.69        7.43     10.30 o 
  -4  14   7       14.28       34.36     11.02 o 
  -3  14   7       20.19       11.29      9.16 o 
  -2  14   7      150.41      155.85     11.55 o 
  -1  14   7        2.94        1.89      5.37 o 
   0  14   7      127.80      110.58     11.11 o 
   1  14   7        2.01        0.00      6.58 o 
   2  14   7       30.62       52.58     11.20 o 
   3  14   7        0.25        1.96      8.60 o 
  -4  15   7        1.74        7.66      9.48 o 
  -3  15   7        0.59        3.90     11.11 o 
  -2  15   7       18.54       52.42      9.52 o 
  -1  15   7       43.18       54.51      8.12 o 
   0  15   7        0.00        0.44      7.11 o 
   1  15   7       80.97       97.46     13.80 o 
   2  15   7        1.89        1.83      7.41 o 
   3  15   7        8.30       10.67      8.79 o 
  -4  16   7        1.93        0.00      7.81 o 
  -3  16   7        0.31        6.11      9.22 o 
  -2  16   7       32.51       44.69      8.65 o 
  -1  16   7      129.07      110.60     13.21 o 
   0  16   7       16.89       35.32     17.99 o 
   1  16   7       69.23       65.41     11.89 o 
   2  16   7       36.32       41.09     11.11 o 
   3  16   7       38.11       24.49     12.73 o 
  -3  17   7        2.39       18.94     10.32 o 
  -2  17   7        0.05        6.84     11.17 o 
  -1  17   7        8.85       12.53      8.75 o 
   0  17   7       62.06       64.05     11.93 o 
   1  17   7        1.34        2.03      8.07 o 
   2  17   7       18.43       29.51     18.03 o 
  -3  18   7        9.56       16.92     10.94 o 
  -2  18   7        4.43       39.32     12.43 o 
  -1  18   7        0.83        7.91     11.27 o 
   0  18   7       91.64       66.05     13.41 o 
   1  18   7       26.13       26.57     12.90 o 
   2  18   7        0.06        0.25      7.95 o 
  -2  19   7        2.45        7.51     10.45 o 
  -1  19   7        3.23        8.72      9.67 o 
   0  19   7       71.99       79.05     14.88 o 
   1  19   7       34.34       14.37     11.29 o 
  -6   0   8        1.61        5.88     25.93 o 
  -5   0   8       82.08       67.74     15.54 o 
  -4   0   8      320.71      294.47     24.96 o 
  -3   0   8      745.47      718.71     24.34 o 
  -2   0   8       27.28       29.83      7.66 o 
  -1   0   8        0.13        7.82      8.28 o 
   0   0   8        0.27        0.88      8.36 o 
   1   0   8       34.39       31.01      7.15 o 
   2   0   8        1.50       11.78      9.36 o 
   3   0   8      283.87      262.88     16.56 o 
   4   0   8       43.11       69.31     21.85 o 
  -6   1   8        7.02       26.26     21.54 o 
  -5   1   8       39.90       47.35     10.60 o 
  -4   1   8        2.59       16.21     10.59 o 
  -3   1   8       23.03       20.72      5.40 o 
  -2   1   8      623.72      630.62     16.62 o 
  -1   1   8      334.95      302.05     10.98 o 
   0   1   8      136.05      137.26      9.22 o 
   1   1   8      152.86      161.60      8.57 o 
   2   1   8       91.65       72.79      6.46 o 
   3   1   8      259.08      225.12     12.21 o 
   4   1   8        2.28       12.20     16.25 o 
  -6   2   8       14.01       47.69     14.12 o 
  -5   2   8        5.52       20.20      9.91 o 
  -4   2   8       10.80        2.80      7.00 o 
  -3   2   8      394.61      353.68     14.26 o 
  -2   2   8       52.84       49.69      5.74 o 
  -1   2   8        0.42        0.95      3.95 o 
   0   2   8        0.48        1.25      3.47 o 
   1   2   8       87.46       87.58      6.71 o 
   2   2   8      145.50      136.20      7.89 o 
   3   2   8       44.65       55.68      8.07 o 
   4   2   8       61.72       85.14     14.10 o 
  -6   3   8        6.30       22.30     11.95 o 
  -5   3   8       11.12       27.64     10.11 o 
  -4   3   8        1.35        4.74      7.09 o 
  -3   3   8       32.82       34.70      5.11 o 
  -2   3   8       19.68       33.77      6.88 o 
  -1   3   8        4.18        4.06      5.84 o 
   0   3   8       79.59       85.44      6.52 o 
   1   3   8       56.91       41.52      5.59 o 
   2   3   8      118.79      114.45      8.85 o 
   3   3   8       11.80        8.32      8.19 o 
   4   3   8       16.58       26.13      7.72 o 
  -5   4   8        0.16        0.00      7.74 o 
  -4   4   8      258.51      251.76     16.43 o 
  -3   4   8        2.89        5.50      6.55 o 
  -2   4   8      114.17      101.45      7.05 o 
  -1   4   8        1.26       11.25      5.76 o 
   0   4   8      123.36      121.80      7.11 o 
   1   4   8       87.71       89.68      7.20 o 
   2   4   8       16.99       15.85      6.23 o 
   3   4   8        5.54       21.68      7.70 o 
   4   4   8       12.81       13.32      7.55 o 
  -5   5   8       23.14       49.12     12.56 o 
  -4   5   8       10.57        7.68      5.92 o 
  -3   5   8        4.45        3.35      4.90 o 
  -2   5   8        2.67        8.00      6.35 o 
  -1   5   8      181.74      193.74      8.76 o 
   0   5   8      274.81      269.46     11.07 o 
   1   5   8      268.84      262.83     11.43 o 
   2   5   8      188.58      177.58     10.42 o 
   3   5   8        1.72       10.32      5.91 o 
   4   5   8       32.05       57.00     13.95 o 
  -5   6   8        0.00        1.06      7.27 o 
  -4   6   8       17.89       16.42      6.41 o 
  -3   6   8       58.63       61.83      8.56 o 
  -2   6   8       75.35       74.04      6.64 o 
  -1   6   8       27.25       32.19      4.63 o 
   0   6   8        6.15        6.44      3.28 o 
   1   6   8       10.80       19.21      7.88 o 
   2   6   8      130.42      121.75     12.63 o 
   3   6   8        1.79        0.00     10.64 o 
   4   6   8        8.87        0.35      7.15 o 
  -5   7   8        0.01        4.40      8.43 o 
  -4   7   8       88.77       73.90     10.07 o 
  -3   7   8      175.60      178.32     11.22 o 
  -2   7   8       66.67       53.22      6.30 o 
  -1   7   8      351.66      339.77     11.66 o 
   0   7   8       54.73       46.44      6.80 o 
   1   7   8      131.34      136.41     13.15 o 
   2   7   8       76.92       58.56     11.04 o 
   3   7   8       14.39       35.45     24.30 o 
   4   7   8       55.23       53.51     13.16 o 
  -5   8   8       13.16       33.46     18.89 o 
  -4   8   8        7.17       13.04      6.76 o 
  -3   8   8        0.31       16.75     11.90 o 
  -2   8   8       33.54       33.46      5.90 o 
  -1   8   8      406.28      400.41     15.14 o 
   0   8   8        2.10       12.47      5.62 o 
   1   8   8        2.21       15.04      7.53 o 
   2   8   8        4.41        0.37      7.15 o 
   3   8   8       39.56       33.88      9.76 o 
   4   8   8       10.53       24.50     15.37 o 
  -5   9   8        8.87       16.01     11.52 o 
  -4   9   8       92.24       91.11     10.59 o 
  -3   9   8      138.75      137.30     10.45 o 
  -2   9   8       11.41       14.80     10.02 o 
  -1   9   8      218.34      222.00     19.66 o 
   0   9   8      172.91      167.57      9.56 o 
   1   9   8        5.40        0.00      7.91 o 
   2   9   8       13.83       39.60     10.10 o 
   3   9   8       50.11       73.92     13.16 o 
   4   9   8       18.99       11.82     10.84 o 
  -5  10   8       41.17       46.98     12.14 o 
  -4  10   8       10.34        7.84      6.92 o 
  -3  10   8       54.37       53.96     11.10 o 
  -2  10   8       67.39       62.08      8.17 o 
  -1  10   8      584.71      534.45     18.58 o 
   0  10   8       13.00       16.22      8.07 o 
   1  10   8      114.63      106.99     13.07 o 
   2  10   8       88.51      105.80     13.82 o 
   3  10   8        5.04       10.34      8.59 o 
  -4  11   8       12.98       20.18      9.44 o 
  -3  11   8       49.73       46.24     10.25 o 
  -2  11   8        0.08        0.00      4.88 o 
  -1  11   8       57.74       61.05      8.46 o 
   0  11   8       47.19       39.24      8.92 o 
   1  11   8       49.82       43.90      9.80 o 
   2  11   8        0.19       16.28      8.99 o 
   3  11   8       19.67       36.99     18.70 o 
  -4  12   8        0.40        0.00      8.63 o 
  -3  12   8        0.95        6.56      9.94 o 
  -2  12   8       19.49       30.79      9.82 o 
  -1  12   8        1.05       12.23      7.97 o 
   0  12   8        2.96       20.83      8.25 o 
   1  12   8       41.93       48.19     11.90 o 
   2  12   8       10.44       11.59     10.06 o 
   3  12   8        9.26        5.74      8.74 o 
  -4  13   8       71.59       74.48     13.54 o 
  -3  13   8      142.10      147.50     15.74 o 
  -2  13   8      213.72      200.37     16.20 o 
  -1  13   8       28.67       29.43      7.12 o 
   0  13   8      125.46      121.58     14.64 o 
   1  13   8       31.83       45.37     11.21 o 
   2  13   8       55.93       57.45     12.63 o 
   3  13   8        0.71       21.11     17.67 o 
  -4  14   8       32.77       48.71     13.30 o 
  -3  14   8       10.89       13.81      8.73 o 
  -2  14   8        0.59        7.66      6.63 o 
  -1  14   8       12.14       27.44      9.46 o 
   0  14   8       38.98       39.77     11.17 o 
   1  14   8        7.86       21.47     12.18 o 
   2  14   8        2.00        0.00      7.11 o 
  -3  15   8        8.40       13.61     12.88 o 
  -2  15   8       15.47       17.06      8.40 o 
  -1  15   8       24.05       21.31      8.20 o 
   0  15   8       80.50       61.02     12.13 o 
   1  15   8       36.52       39.16     11.24 o 
   2  15   8        2.04        0.27      7.13 o 
  -3  16   8        1.05        0.00      9.29 o 
  -2  16   8        3.47        0.00      8.54 o 
  -1  16   8       80.55       70.59     12.42 o 
   0  16   8       33.70       14.95      9.60 o 
   1  16   8       58.66       70.85     13.76 o 
   2  16   8        5.83        6.62      9.89 o 
  -2  17   8       86.76       93.24     17.85 o 
  -1  17   8       16.58       20.86     11.29 o 
   0  17   8       42.99       43.70     12.27 o 
   1  17   8        4.44        1.71      8.45 o 
  -1  18   8       12.04       26.44     15.42 o 
   0  18   8       27.46       31.03     12.53 o 
  -5   1   9        0.12       10.90     15.90 o 
  -4   1   9      123.42      118.43     13.84 o 
  -3   1   9      337.96      323.44     15.16 o 
  -2   1   9       14.19       15.06      7.21 o 
  -1   1   9        2.09        3.44      8.68 o 
   0   1   9       24.78       30.27      5.81 o 
   1   1   9       33.80       44.54      6.55 o 
   2   1   9      120.79      119.29      8.73 o 
   3   1   9       40.01       46.44     13.09 o 
   4   1   9        0.23        0.00     12.23 o 
  -5   2   9       65.48       60.67     14.98 o 
  -4   2   9       33.79       50.24     11.84 o 
  -3   2   9       40.66       52.58      7.87 o 
  -2   2   9        9.59        9.51      4.76 o 
  -1   2   9       66.62       82.05      7.72 o 
   0   2   9       47.09       44.98      6.28 o 
   1   2   9        0.80        0.79      5.96 o 
   2   2   9        1.95        8.05      9.69 o 
   3   2   9        0.30        7.08      6.02 o 
   4   2   9       44.30       24.24     13.60 o 
  -5   3   9       10.80        9.30     12.03 o 
  -4   3   9       30.73       42.66     10.64 o 
  -3   3   9        3.50        9.91      6.26 o 
  -2   3   9       19.10       18.74      5.77 o 
  -1   3   9       21.07       18.62      5.66 o 
   0   3   9        0.15        0.00      3.83 o 
   1   3   9        2.71        7.36      4.83 o 
   2   3   9       72.36       75.65      8.63 o 
   3   3   9       24.78       24.22      7.93 o 
   4   3   9        2.71        1.40      7.78 o 
  -5   4   9        0.16       19.86     10.22 o 
  -4   4   9        7.68       24.51      9.61 o 
  -3   4   9       44.04       47.10      9.02 o 
  -2   4   9      116.40       95.01      8.27 o 
  -1   4   9       63.43       57.55      6.99 o 
   0   4   9       10.85        5.06      4.60 o 
   1   4   9       76.58       76.90      6.59 o 
   2   4   9      280.52      274.65     15.61 o 
   3   4   9       92.33       87.19     12.67 o 
   4   4   9        0.17        0.00     14.41 o 
  -5   5   9       18.62       30.98     13.52 o 
  -4   5   9       19.14       22.67      9.05 o 
  -3   5   9       89.75       82.01      9.51 o 
  -2   5   9      352.76      352.89     13.66 o 
  -1   5   9       34.41       45.74      6.11 o 
   0   5   9       43.66       54.49      6.25 o 
   1   5   9       12.57        5.99      4.87 o 
   2   5   9        6.71        9.71      7.60 o 
   3   5   9        0.19        6.22     10.36 o 
  -5   6   9       10.00       10.01     14.88 o 
  -4   6   9       86.64      108.45     15.05 o 
  -3   6   9       15.46       25.45      8.40 o 
  -2   6   9      156.27      140.62      9.24 o 
  -1   6   9      171.48      168.24      9.50 o 
   0   6   9       25.19       24.04      9.39 o 
   1   6   9       49.67       50.96     15.36 o 
   2   6   9        2.71       25.23     16.71 o 
   3   6   9       30.20       44.49     13.77 o 
  -5   7   9        0.25        0.00      9.88 o 
  -4   7   9        0.77        0.00      7.15 o 
  -3   7   9        0.63        6.94      6.03 o 
  -2   7   9      326.87      300.66     12.81 o 
  -1   7   9       52.35       62.80      8.58 o 
   0   7   9       76.90       82.33      8.87 o 
   1   7   9       10.72        8.45      9.45 o 
   2   7   9        2.12       12.47      8.34 o 
   3   7   9        0.44       12.63     10.99 o 
  -4   8   9       79.37       92.09     11.36 o 
  -3   8   9        0.54       11.89     10.46 o 
  -2   8   9        0.27        4.47      5.49 o 
  -1   8   9        1.77       16.17      7.41 o 
   0   8   9        3.10        4.60      7.59 o 
   1   8   9        0.47       13.17      7.79 o 
   2   8   9       21.18       27.30      9.55 o 
   3   8   9       50.24       50.78     15.42 o 
  -4   9   9        0.03        0.00      8.23 o 
  -3   9   9        2.84        0.00      6.91 o 
  -2   9   9       27.29       39.05      8.18 o 
  -1   9   9       13.79       24.40      8.82 o 
   0   9   9       20.18       35.44     13.53 o 
   1   9   9        1.19        0.00      6.23 o 
   2   9   9        0.05       23.72     11.84 o 
   3   9   9        6.28       13.87     10.18 o 
  -4  10   9       16.55       44.99     14.17 o 
  -3  10   9       28.55       60.55     12.18 o 
  -2  10   9       23.52       14.20      7.00 o 
  -1  10   9        0.34        9.41      6.07 o 
   0  10   9       13.31       32.50     11.53 o 
   1  10   9       32.33       50.51     10.52 o 
   2  10   9        5.92        0.74      7.26 o 
   3  10   9        6.69        3.12     11.33 o 
  -4  11   9       17.05       20.01     14.15 o 
  -3  11   9       96.53      102.69     14.27 o 
  -2  11   9        3.93       19.18     11.37 o 
  -1  11   9       67.51       76.67      9.55 o 
   0  11   9       10.20        2.77      6.91 o 
   1  11   9        0.01        4.69      8.17 o 
   2  11   9        0.13        0.00      9.37 o 
  -3  12   9        2.51       14.54     12.06 o 
  -2  12   9       13.37       14.33      7.10 o 
  -1  12   9        2.29        5.19      7.08 o 
   0  12   9      126.30      113.40     15.29 o 
   1  12   9       10.99        5.15      9.34 o 
   2  12   9       19.73       28.38     11.67 o 
  -3  13   9       25.54       35.67     12.06 o 
  -2  13   9        3.72        0.00      8.78 o 
  -1  13   9      124.59      106.77     29.57 o 
   0  13   9        7.45       13.71      9.38 o 
   1  13   9        3.64       16.54     16.50 o 
   2  13   9        2.26        7.29      9.48 o 
  -3  14   9        0.23       10.09     11.80 o 
  -2  14   9       39.84       36.98     15.92 o 
  -1  14   9        2.47        2.16      7.44 o 
   0  14   9      184.35      201.37     18.76 o 
   1  14   9        0.68       13.83     10.77 o 
  -2  15   9        0.85        5.67     10.08 o 
  -1  15   9       26.39       15.12     12.96 o 
   0  15   9       19.40       23.14     10.72 o 
  -4   0  10        0.62        0.00     21.29 o 
  -3   0  10        9.80        0.00     17.21 o 
  -2   0  10      134.88      139.09     15.20 o 
  -1   0  10       99.69       96.68     13.32 o 
   0   0  10        0.00       11.52     11.85 o 
   1   0  10      317.70      306.39     19.20 o 
   2   0  10       10.53        0.00      9.92 o 
   3   0  10        0.45        2.76     10.30 o 
  -4   1  10        0.22        0.00      9.19 o 
  -3   1  10        2.95        0.00      6.39 o 
  -2   1  10       14.74       10.98      5.99 o 
  -1   1  10      340.62      326.93     14.84 o 
   0   1  10       64.69       62.34      8.19 o 
   1   1  10       23.29       34.51      7.31 o 
   2   1  10       74.96       86.92     10.08 o 
   3   1  10       14.96       33.34     11.48 o 
  -4   2  10       44.29       51.77     12.93 o 
  -3   2  10       92.02       85.58     10.53 o 
  -2   2  10      138.61      129.17     10.35 o 
  -1   2  10       84.00       86.71      9.47 o 
   0   2  10       24.50       33.07      6.40 o 
   1   2  10      121.35      114.71      9.77 o 
   2   2  10       11.76        5.77      8.74 o 
   3   2  10        1.31        0.00     18.57 o 
  -4   3  10       44.08       32.57     11.69 o 
  -3   3  10       46.90       46.44      9.18 o 
  -2   3  10       41.55       54.70      8.10 o 
  -1   3  10        0.82        7.77     10.10 o 
   0   3  10       42.46       48.53      7.27 o 
   1   3  10       18.72       35.87      8.05 o 
   2   3  10        1.18        0.00      8.09 o 
   3   3  10        0.39        8.64     17.61 o 
  -4   4  10       47.58       63.39     14.78 o 
  -3   4  10       51.11       52.90      9.93 o 
  -2   4  10       60.37       43.87      7.60 o 
  -1   4  10       21.63       28.13      9.27 o 
   0   4  10      125.67      118.99      9.50 o 
   1   4  10       10.71        5.19      8.11 o 
   2   4  10       35.46       28.76     10.67 o 
   3   4  10       19.33       53.04     17.70 o 
  -4   5  10        3.72       22.19     14.51 o 
  -3   5  10        0.11        3.48      6.61 o 
  -2   5  10        0.90        7.23      5.70 o 
  -1   5  10        2.97        6.86      6.21 o 
   0   5  10       21.31       18.20      7.89 o 
   1   5  10      116.38       93.79     14.59 o 
   2   5  10       72.67       99.25     20.44 o 
  -4   6  10        7.44        0.00      9.40 o 
  -3   6  10       18.55       15.16      8.05 o 
  -2   6  10       48.35       45.35      8.95 o 
  -1   6  10       14.25       25.87      7.73 o 
   0   6  10       75.00       72.68     14.87 o 
   1   6  10        0.47        7.69      9.00 o 
   2   6  10       61.26       68.62     12.92 o 
  -4   7  10        1.73       12.21     10.46 o 
  -3   7  10        3.83       34.53     12.01 o 
  -2   7  10       36.64       32.71      9.19 o 
  -1   7  10       59.36       71.66     11.45 o 
   0   7  10      136.38      118.71     16.29 o 
   1   7  10       30.83       48.25     11.98 o 
   2   7  10        1.33        0.62      7.28 o 
  -3   8  10       37.52       31.87     10.05 o 
  -2   8  10       29.55       53.71     10.28 o 
  -1   8  10      207.56      212.63     14.01 o 
   0   8  10       59.64       66.73     12.68 o 
   1   8  10        4.53        8.74      9.77 o 
   2   8  10       36.26       79.79     14.09 o 
  -3   9  10       14.82       32.10     13.05 o 
  -2   9  10       11.66       25.82     14.48 o 
  -1   9  10       40.38       33.10     10.99 o 
   0   9  10        0.07        2.72      7.18 o 
   1   9  10        2.61       36.13     24.24 o 
   2   9  10        0.83        3.78      9.82 o 
  -3  10  10       13.23       51.41     22.70 o 
  -2  10  10       12.85        4.60      8.69 o 
  -1  10  10      147.35      128.47     20.70 o 
   0  10  10       86.28      120.05     14.85 o 
   1  10  10       25.28       30.67     12.87 o 
  -2  11  10        4.24       14.88      9.28 o 
  -1  11  10        5.19        1.01      8.56 o 
   0  11  10        4.14        5.41      7.89 o 
   1  11  10       17.56       29.09     11.69 o 
  -2  12  10        5.25        0.00      9.03 o 
  -1  12  10       12.53       17.27     12.43 o 
   0  12  10       18.22       17.05     12.52 o 
  -1  13  10        4.03       11.69     10.83 o 
  -3   1  11       17.48       18.06     12.90 o 
  -2   1  11       15.07       21.09      8.17 o 
  -1   1  11        9.21       19.94     15.06 o 
   0   1  11        0.06        0.72      7.67 o 
   1   1  11       15.56       24.04     14.16 o 
  -3   2  11        0.10        0.12      7.89 o 
  -2   2  11       80.41       86.22     10.23 o 
  -1   2  11       37.51       30.34     13.56 o 
   0   2  11       14.18       21.32      7.51 o 
   1   2  11        0.17        0.00     10.88 o 
  -3   3  11       14.95       39.68     15.01 o 
  -2   3  11       12.59       17.79     12.12 o 
  -1   3  11        6.71        5.65     15.84 o 
   0   3  11       52.28       44.05     16.42 o 
   1   3  11        7.37        4.96     10.60 o 
  -3   4  11       88.82      111.56     18.65 o 
  -2   4  11        5.05        1.26      6.17 o 
  -1   4  11       36.04       41.73     15.39 o 
   0   4  11        0.29       11.18     13.10 o 
   1   4  11        1.02       22.23     11.96 o 
  -3   5  11       21.71       38.14     21.21 o 
  -2   5  11       14.31        5.24      8.70 o 
  -1   5  11       50.04       92.10     15.58 o 
   0   5  11        8.80       14.75     11.32 o 
   1   5  11        3.75        0.00      9.73 o 
  -2   6  11        1.52       12.11      9.98 o 
  -1   6  11       29.10       24.54     10.04 o 
   0   6  11       21.77       46.70     13.20 o 
   1   6  11        0.03        1.25      8.91 o 
  -2   7  11       11.77        6.44      9.18 o 
  -1   7  11       12.11       45.42     32.74 o 
   0   7  11        0.09        0.00      9.01 o 
  -1   8  11        6.14        6.56      9.89 o 
   0   8  11        0.82        6.59      9.68 o 
                                                 
